# Supplementary material for: Extracellular vesicle proteomics uncovers energy metabolism, complement system, and endoplasmic reticulum stress response dysregulation postexercise in males with myalgic encephalomyelitis/chronic fatigue syndrome
Source: Clin Transl Med. 2025 Jun 4;15(5):e70346. doi: 10.1002/ctm2.70346 (PMC12135887; doi:10.1002/ctm2.70346)
Supplement: Supplementary file 2 — Supporting Information [file CTM2-15-e70346-s001.xlsx]

## Sheet: Supplementary Table S1
Supplementary Table S1: Size in nm and total concentration of vesicles per mL of plasma in ME/CFS subjects and healthy controls as determined by Nanoparticle Tracking Analysis
			ME/CFS	Controls	p-value
	Size (nm)	0h	115.6 ± 6.3	116.2 ± 15.9	0.692297
		15min	116.1 ± 9.2	116.9 ± 7.0	0.791856
		24h	112.6 ± 12.5	114.6 ± 10.0	0.417582
	Total concentration vesicles.ml-1	0h	6.0 x 1011 ± 2.7e+11	4.8 x 1011 ± 3.9e+11	0.122911
		15 min	7.8 x 1011 ± 2.1e+11	6.5 x 1011 ± 4.4e+11	0.0647781
		24h	6.2 x 1011 ± 3.6e+11	9.1 x 1011 ± 3.5e+11	0.0503243
	P-values for within group comparisons		ME/CFS	Controls
	Size (nm)	0h vs. 15min	0.879784	0.544283
		0h vs. 24h	0.226301	0.798745
		15min vs. 24h	0.435872	0.794969
	Total concentration vesicles.mL-1	0h vs. 15min	0.105122	0.133243
		0h vs. 24h	0.853428	0.0100445
		15min vs. 24h	0.123006	0.0780243

## Sheet: Supplementary Table S2
Supplementary Table S2: List of the 1594 EV proteins identified in the present study by nanoLC-MS/MS
Percent columns refer to the percent of samples in which the protein was detected for the 865 analyzed proteins
Gene Symbol	NCBI Entrez Gene ID	Description	Overall Percent	MECFS Percent	CTRL Percent
A1BG	1	alpha-1B-glycoprotein precursor	100	100	100
A2M	2	alpha-2-macroglobulin isoform X1	100	100	100
SERPINA3	12	alpha-1-antichymotrypsin precursor	100	100	100
AARS1	16	alanine--tRNA ligase, cytoplasmic	100	100	100
ACADVL	37	very long-chain specific acyl-CoA dehydrogenase, mitochondrial isoform 3	100	100	100
ACAT2	39	acetyl-CoA acetyltransferase, cytosolic isoform 1	75	50	100
ACLY	47	ATP-citrate synthase isoform 3	100	100	100
ACO1	48	cytoplasmic aconitate hydratase	87.5	75	100
ACO2	50	aconitate hydratase, mitochondrial isoform X1	100	100	100
ACOX1	51	peroxisomal acyl-coenzyme A oxidase 1 isoform a	100	100	100
ACTA1	58	actin, alpha skeletal muscle	75	50	100
ACTB	60	actin, cytoplasmic 1	100	100	100
ACTN4	81	alpha-actinin-4 isoform X3	100	100	100
ACTN1	87	alpha-actinin-1 isoform b	100	100	100
ACTN3	89	alpha-actinin-3 isoform 1	75	50	100
ADAM10	102	disintegrin and metalloproteinase domain-containing protein 10 isoform 1 preproprotein	100	100	100
ADCY6	112	adenylate cyclase type 6 isoform X1	87.5	75	100
ADD1	118	alpha-adducin isoform g	87.5	75	100
ADD2	119	beta-adducin isoform a	75	75	75
ADH5	128	alcohol dehydrogenase class-3	100	100	100
AP2A1	160	AP-2 complex subunit alpha-1 isoform X1	75	75	75
AP1B1	162	AP-1 complex subunit beta-1 isoform a	100	100	100
AP2B1	163	AP-2 complex subunit beta isoform a	100	100	100
AP1G1	164	AP-1 complex subunit gamma-1 isoform a	100	100	100
AFM	173	afamin precursor	100	100	100
AGT	183	angiotensinogen precursor	100	100	100
AHSG	197	alpha-2-HS-glycoprotein isoform 1 preproprotein	100	100	100
AK1	203	adenylate kinase isoenzyme 1 isoform 2	100	100	100
AK2	204	adenylate kinase 2, mitochondrial isoform a	100	100	100
ALAD	210	delta-aminolevulinic acid dehydratase isoform a	87.5	100	75
ALB	213	albumin preproprotein	100	100	100
ALDOA	226	fructose-bisphosphate aldolase A isoform 1	100	100	100
ALOX12	239	polyunsaturated fatty acid lipoxygenase ALOX12	87.5	75	100
AMBP	259	protein AMBP preproprotein	100	100	100
AMPD2	271	AMP deaminase 2 isoform 1	75	75	75
SLC25A5	292	ADP/ATP translocase 2	100	100	100
ANXA2	302	annexin A2 isoform 1	75	75	75
ANXA3	306	annexin A3	100	100	100
ANXA4	307	annexin A4 isoform a	100	100	100
ANXA5	308	annexin A5	100	100	100
ANXA7	310	annexin A7 isoform 2	100	100	100
ANXA11	311	annexin A11 isoform X1	100	100	100
APCS	325	serum amyloid P-component precursor	100	100	100
APP	351	amyloid-beta precursor protein isoform a precursor	100	100	100
APRT	353	adenine phosphoribosyltransferase isoform a	75	75	75
ARCN1	372	coatomer subunit delta isoform 1	100	100	100
ARF1	375	ADP-ribosylation factor 1	100	100	100
ARF4	378	ADP-ribosylation factor 4	75	50	100
ARF6	382	ADP-ribosylation factor 6	100	100	100
RHOA	387	transforming protein RhoA isoform 1 precursor	100	100	100
ARHGAP1	392	rho GTPase-activating protein 1	100	100	100
ARHGAP6	395	rho GTPase-activating protein 6 isoform 1	100	100	100
ARHGDIA	396	rho GDP-dissociation inhibitor 1 isoform e	100	100	100
ARHGDIB	397	rho GDP-dissociation inhibitor 2	100	100	100
ARRB1	408	beta-arrestin-1 isoform X3	100	100	100
SERPINC1	462	antithrombin-III isoform 3 precursor	100	100	100
ATIC	471	bifunctional purine biosynthesis protein ATIC	100	100	100
ATP1A1	476	sodium/potassium-transporting ATPase subunit alpha-1 isoform a	75	75	75
ATP2A2	488	sarcoplasmic/endoplasmic reticulum calcium ATPase 2 isoform b	100	100	100
ATP2A3	489	sarcoplasmic/endoplasmic reticulum calcium ATPase 3 isoform X1	100	100	100
ATP5F1A	498	ATP synthase subunit alpha, mitochondrial isoform a precursor	100	100	100
ATP5F1B	506	ATP synthase subunit beta, mitochondrial precursor	100	100	100
ATP5F1C	509	ATP synthase subunit gamma, mitochondrial isoform L (liver) precursor	100	100	100
ATP5PB	515	ATP synthase F(0) complex subunit B1, mitochondrial precursor	100	100	100
ATP6V1A	523	V-type proton ATPase catalytic subunit A	100	100	100
ATP6V1B2	526	V-type proton ATPase subunit B, brain isoform	100	100	100
ATP6V1E1	529	V-type proton ATPase subunit E 1 isoform a	75	50	100
ATP5PO	539	ATP synthase subunit O, mitochondrial precursor	100	100	100
AZGP1	563	zinc-alpha-2-glycoprotein precursor	100	100	100
B2M	567	beta-2-microglobulin isoform X1	75	75	75
CFB	629	complement factor B preproprotein	100	100	100
BLMH	642	bleomycin hydrolase	87.5	75	100
BLVRB	645	flavin reductase (NADPH)	75	75	75
BTK	695	tyrosine-protein kinase BTK isoform 3	100	100	100
C1QBP	708	complement component 1 Q subcomponent-binding protein, mitochondrial precursor	100	100	100
SERPING1	710	plasma protease C1 inhibitor precursor	100	100	100
C1QA	712	complement C1q subcomponent subunit A precursor	100	100	100
C1QB	713	complement C1q subcomponent subunit B isoform 1 precursor	100	100	100
C1QC	714	complement C1q subcomponent subunit C isoform 1 precursor	100	100	100
C1R	715	complement C1r subcomponent isoform 2 preproprotein	100	100	100
C1S	716	complement C1s subcomponent isoform 1 preproprotein	100	100	100
C3	718	complement C3 preproprotein	100	100	100
C4B	721	complement C4-B preproprotein	87.5	75	100
C4BPA	722	C4b-binding protein alpha chain isoform X1	100	100	100
C4BPB	725	C4b-binding protein beta chain isoform 1 precursor	100	100	100
C5	727	complement C5 isoform 2	100	100	100
C6	729	complement component C6 isoform X1	87.5	75	100
CA1	759	carbonic anhydrase 1 isoform a	87.5	100	75
CA2	760	carbonic anhydrase 2 isoform 1	100	100	100
CALD1	800	caldesmon isoform X3	100	100	100
CALM2	805	calmodulin-2 isoform 1	100	100	100
CALR	811	calreticulin precursor	100	100	100
CALU	813	calumenin isoform c precursor	87.5	100	75
CAMP	820	cathelicidin antimicrobial peptide preproprotein	87.5	100	75
CANX	821	calnexin isoform a	100	100	100
CAPN1	823	calpain-1 catalytic subunit isoform X1	100	100	100
CAPNS1	826	calpain small subunit 1 isoform X1	100	100	100
CAPZA1	829	F-actin-capping protein subunit alpha-1	100	100	100
CAPZA2	830	F-actin-capping protein subunit alpha-2	100	100	100
CAST	831	calpastatin isoform a	87.5	75	100
CAPZB	832	F-actin-capping protein subunit beta isoform 4	100	100	100
CASP3	836	caspase-3 isoform a preproprotein	87.5	100	75
CAT	847	catalase	100	100	100
SERPINH1	871	serpin H1 precursor	87.5	100	75
CBR1	873	carbonyl reductase [NADPH] 1 isoform 1	87.5	100	75
CCT6A	908	T-complex protein 1 subunit zeta isoform a	100	100	100
CD5L	922	CD5 antigen-like isoform X1	75	100	50
CD9	928	CD9 antigen isoform 1	100	100	100
CD36	948	platelet glycoprotein 4 isoform 1	100	100	100
CD47	961	leukocyte surface antigen CD47 isoform 1 precursor	87.5	75	100
CD151	977	CD151 antigen	75	50	100
LRBA	987	lipopolysaccharide-responsive and beige-like anchor protein isoform X1	100	100	100
CDC42	998	cell division control protein 42 homolog isoform 1 precursor	100	100	100
CFL1	1072	cofilin-1	100	100	100
CIRBP	1153	cold-inducible RNA-binding protein isoform 3	87.5	75	100
CLU	1191	clusterin preproprotein	100	100	100
CLIC1	1192	chloride intracellular channel protein 1	100	100	100
CLTA	1211	clathrin light chain A isoform b	87.5	75	100
CLTC	1213	clathrin heavy chain 1 isoform 2	100	100	100
CNN2	1265	calponin-2 isoform d	100	100	100
CNP	1267	2',3'-cyclic-nucleotide 3'-phosphodiesterase isoform 1	75	75	75
COL6A3	1293	collagen alpha-3(VI) chain isoform 1 precursor	100	100	100
COPA	1314	coatomer subunit alpha isoform 1	100	100	100
COPB1	1315	coatomer subunit beta	100	100	100
CP	1356	ceruloplasmin isoform X1	100	100	100
CPN1	1369	carboxypeptidase N catalytic chain precursor	75	50	100
CPN2	1370	carboxypeptidase N subunit 2 precursor	100	100	100
CPT1A	1374	carnitine O-palmitoyltransferase 1, liver isoform isoform X1 [Homo sapiens]	87.5	100	75
CRKL	1399	crk-like protein	100	100	100
CS	1431	citrate synthase, mitochondrial precursor	100	100	100
MAPK14	1432	mitogen-activated protein kinase 14 isoform X1	87.5	75	100
CSK	1445	tyrosine-protein kinase CSK isoform 1	100	100	100
CSRP1	1465	cysteine and glycine-rich protein 1 isoform 1	100	100	100
CTSD	1509	cathepsin D preproprotein	87.5	75	100
DAB2	1601	disabled homolog 2 isoform 1	87.5	75	100
DAG1	1605	dystroglycan preproprotein	100	100	100
DARS1	1615	aspartate--tRNA ligase, cytoplasmic isoform 1	100	100	100
DBN1	1627	drebrin isoform c	100	100	100
DDB1	1642	DNA damage-binding protein 1	75	50	100
DDOST	1650	dolichyl-diphosphooligosaccharide--protein glycosyltransferase 48 kDa subunit precursor	87.5	75	100
DECR1	1666	2,4-dienoyl-CoA reductase [(3E)-enoyl-CoA-producing], mitochondrial isoform 1 precursor	100	100	100
CYB5R3	1727	NADH-cytochrome b5 reductase 3 isoform 3	100	100	100
DIAPH1	1729	protein diaphanous homolog 1 isoform 1	75	75	75
DLD	1738	dihydrolipoyl dehydrogenase, mitochondrial isoform 1 precursor	87.5	100	75
DLST	1743	dihydrolipoyllysine-residue succinyltransferase component of 2-oxoglutarate dehydrogenase complex, mitochondrial isoform 1 precursor	75	75	75
DYNC1H1	1778	cytoplasmic dynein 1 heavy chain 1	100	100	100
DNM2	1785	dynamin-2 isoform 2	87.5	75	100
DPYSL2	1808	dihydropyrimidinase-related protein 2 isoform 1	100	100	100
DSG1	1828	desmoglein-1 preproprotein	87.5	100	75
DSP	1832	desmoplakin isoform I	100	100	100
DUSP3	1845	dual specificity protein phosphatase 3	100	100	100
ECE1	1889	endothelin-converting enzyme 1 isoform X1	87.5	75	100
TYMP	1890	thymidine phosphorylase isoform 2	87.5	75	100
ECH1	1891	delta(3,5)-Delta(2,4)-dienoyl-CoA isomerase, mitochondrial isoform X1 [Homo sapiens]	87.5	75	100
ECHS1	1892	enoyl-CoA hydratase, mitochondrial	100	100	100
EEF1A1	1915	elongation factor 1-alpha 1	100	100	100
EEF1B2	1933	elongation factor 1-beta	100	100	100
EEF1G	1937	elongation factor 1-gamma	100	100	100
EFNB1	1947	ephrin-B1 precursor	87.5	100	75
EIF2S1	1965	eukaryotic translation initiation factor 2 subunit 1	75	75	75
EIF4A1	1973	eukaryotic initiation factor 4A-I isoform 1	100	100	100
EIF4B	1975	eukaryotic translation initiation factor 4B isoform 1	100	100	100
EIF4G2	1982	eukaryotic translation initiation factor 4 gamma 2 isoform 1	87.5	75	100
EIF5A	1984	eukaryotic translation initiation factor 5A-1 isoform X1 [Homo sapiens]	100	100	100
SERPINB1	1992	leukocyte elastase inhibitor isoform X1	100	100	100
EMD	2010	emerin	100	100	100
CTTN	2017	src substrate cortactin isoform a	75	75	75
ENO1	2023	alpha-enolase isoform 1	100	100	100
ENO2	2026	gamma-enolase	100	100	100
EPB41	2035	protein 4.1 isoform 1	100	100	100
EPB42	2038	protein 4.2 isoform X1	100	100	100
DMTN	2039	dematin isoform 2	100	100	100
STOM	2040	stomatin isoform a	100	100	100
EPHX2	2053	bifunctional epoxide hydrolase 2 isoform a	87.5	75	100
EPS15	2060	epidermal growth factor receptor substrate 15 isoform X1	75	75	75
ESD	2098	S-formylglutathione hydrolase isoform X1	87.5	100	75
ETF1	2107	eukaryotic peptide chain release factor subunit 1 isoform 1	100	100	100
ETFA	2108	electron transfer flavoprotein subunit alpha, mitochondrial isoform a	100	100	100
F2	2147	prothrombin preproprotein	100	100	100
F5	2153	coagulation factor V preproprotein	100	100	100
F8	2157	coagulation factor VIII isoform a preproprotein	87.5	75	100
F11	2160	coagulation factor XI isoform X1	75	50	100
F13A1	2162	coagulation factor XIII A chain	100	100	100
FASN	2194	fatty acid synthase	100	100	100
FCER1G	2207	high affinity immunoglobulin epsilon receptor subunit gamma precursor	87.5	100	75
FCN2	2220	ficolin-2 isoform a precursor	100	100	100
GGPS1	2224	Geranylgeranyl Diphosphate Synthase 1	87.5	100	75
FGA	2243	fibrinogen alpha chain isoform alpha-E preproprotein	100	100	100
FGB	2244	fibrinogen beta chain isoform 1 preproprotein	100	100	100
FGG	2266	fibrinogen gamma chain isoform gamma-B precursor	100	100	100
FH	2271	fumarate hydratase, mitochondrial	100	100	100
FHL1	2273	four and a half LIM domains protein 1 isoform 3 precursor	87.5	100	75
FKBP1A	2280	peptidyl-prolyl cis-trans isomerase FKBP1A isoform a	75	75	75
FKBP2	2286	peptidyl-prolyl cis-trans isomerase FKBP2 isoform 2	100	100	100
FKBP3	2287	peptidyl-prolyl cis-trans isomerase FKBP3 isoform X1 [Homo sapiens]	100	100	100
FLII	2314	protein flightless-1 homolog isoform X1	100	100	100
FLNA	2316	filamin-A isoform 1	100	100	100
FLOT2	2319	flotillin-2 isoform X1 [Homo sapiens]	100	100	100
FN1	2335	fibronectin isoform 13 precursor	87.5	75	100
FYB1	2533	FYN-binding protein 1 isoform 3	100	100	100
G6PD	2539	glucose-6-phosphate 1-dehydrogenase isoform a	100	100	100
GAPDH	2597	glyceraldehyde-3-phosphate dehydrogenase isoform 1	100	100	100
GARS1	2617	glycine--tRNA ligase isoform 1 precursor	100	100	100
GC	2638	vitamin D-binding protein isoform 3 precursor	100	100	100
GDI1	2664	rab GDP dissociation inhibitor alpha	100	100	100
GDI2	2665	rab GDP dissociation inhibitor beta isoform 1	100	100	100
GMPR	2766	GMP reductase 1	100	100	100
GNAI2	2771	guanine nucleotide-binding protein G(i) subunit alpha-2 isoform 1	100	100	100
GNAQ	2776	guanine nucleotide-binding protein G(q) subunit alpha	100	100	100
GNAZ	2781	guanine nucleotide-binding protein G(z) subunit alpha	100	100	100
GNB1	2782	guanine nucleotide-binding protein G(I)/G(S)/G(T) subunit beta-1 isoform X1	100	100	100
GOT2	2806	aspartate aminotransferase, mitochondrial isoform 1 precursor	87.5	75	100
GP1BA	2811	platelet glycoprotein Ib alpha chain precursor	100	100	100
GP1BB	2812	platelet glycoprotein Ib beta chain precursor	100	100	100
GP5	2814	platelet glycoprotein V precursor	100	100	100
GP9	2815	platelet glycoprotein IX isoform X1	75	75	75
GPD2	2820	glycerol-3-phosphate dehydrogenase, mitochondrial isoform X1	100	100	100
GPI	2821	glucose-6-phosphate isomerase isoform X1	100	100	100
GPX1	2876	glutathione peroxidase 1 isoform 1	100	100	100
GRB2	2885	growth factor receptor-bound protein 2 isoform 1	100	100	100
PDIA3	2923	protein disulfide-isomerase A3 precursor	100	100	100
GSN	2934	gelsolin isoform b	87.5	75	100
GSPT1	2935	eukaryotic peptide chain release factor GTP-binding subunit ERF3A isoform 1	100	100	100
GSR	2936	glutathione reductase, mitochondrial isoform 1 precursor	100	100	100
GSS	2937	glutathione synthetase	87.5	75	100
GSTM3	2947	glutathione S-transferase Mu 3	75	75	75
GSTM4	2948	glutathione S-transferase Mu 4 isoform X1	75	75	75
GSTP1	2950	glutathione S-transferase P	100	100	100
GUCY1B1	2983	guanylate cyclase soluble subunit beta-1 isoform X1	100	100	100
GYG1	2992	glycogenin-1 isoform 1	75	75	75
H1-4	3008	histone H1.4	87.5	75	100
HSD17B10	3028	3-hydroxyacyl-CoA dehydrogenase type-2 isoform 1	100	100	100
HADHA	3030	trifunctional enzyme subunit alpha, mitochondrial precursor	100	100	100
HADHB	3032	trifunctional enzyme subunit beta, mitochondrial isoform 1 precursor	100	100	100
HADH	3033	hydroxyacyl-coenzyme A dehydrogenase, mitochondrial isoform 1 precursor	100	100	100
HBA1	3039	hemoglobin subunit alpha	100	100	100
HBB	3043	hemoglobin subunit beta	100	100	100
HBD	3045	hemoglobin subunit delta	100	100	100
HBG2	3048	hemoglobin subunit gamma-2	75	75	75
SERPIND1	3053	heparin cofactor 2 precursor	87.5	75	100
NCKAP1L	3071	nck-associated protein 1-like isoform 1	100	100	100
CFH	3075	complement factor H isoform a precursor	100	100	100
HK1	3098	hexokinase-1 isoform a	100	100	100
HLA-B	3106	major histocompatibility complex, class I, B precursor	87.5	75	100
HLA-C	3107	Major Histocompatibility Complex, Class I, C	75	50	100
HNRNPK	3190	heterogeneous nuclear ribonucleoprotein K isoform a	100	100	100
HP	3240	haptoglobin isoform 1 preproprotein	100	100	100
HPCAL1	3241	hippocalcin-like protein 1 isoform X1	75	75	75
HPR	3250	haptoglobin-related protein isoform X1	87.5	100	75
HPRT1	3251	hypoxanthine-guanine phosphoribosyltransferase	100	100	100
HPX	3263	hemopexin precursor	100	100	100
HRG	3273	histidine-rich glycoprotein isoform X1	100	100	100
HSD17B4	3295	peroxisomal multifunctional enzyme type 2 isoform 2	100	100	100
HSPA1A	3303	heat shock 70 kDa protein 1A	100	100	100
HSPA4	3308	heat shock 70 kDa protein 4	100	100	100
HSPA5	3309	endoplasmic reticulum chaperone BiP precursor	100	100	100
HSPA8	3312	heat shock cognate 71 kDa protein isoform 1	100	100	100
HSPA9	3313	stress-70 protein, mitochondrial precursor	100	100	100
HSPB1	3315	heat shock protein beta-1	100	100	100
HSP90AA1	3320	heat shock protein HSP 90-alpha isoform 1	100	100	100
HSP90AB1	3326	heat shock protein HSP 90-beta isoform a	100	100	100
HSPD1	3329	60 kDa heat shock protein, mitochondrial	100	100	100
HSPE1	3336	10 kDa heat shock protein, mitochondrial	87.5	75	100
TNC	3371	tenascin isoform X5	87.5	75	100
ICAM2	3384	intercellular adhesion molecule 2 precursor	87.5	100	75
IDH1	3417	isocitrate dehydrogenase [NADP] cytoplasmic	100	100	100
IDH2	3418	isocitrate dehydrogenase [NADP], mitochondrial isoform 1 precursor	100	100	100
JCHAIN	3512	immunoglobulin J chain precursor	100	100	100
ILK	3611	integrin-linked protein kinase isoform X1	100	100	100
INPP5A	3632	inositol polyphosphate-5-phosphatase A isoform a	75	75	75
ITGA6	3655	integrin alpha-6 isoform a preproprotein	87.5	75	100
ITGA2	3673	integrin alpha-2 precursor	100	100	100
ITGA2B	3674	integrin alpha-IIb preproprotein	100	100	100
ITGB1	3688	integrin beta-1 isoform 1A precursor	100	100	100
ITGB3	3690	integrin beta-3 precursor	100	100	100
ITIH1	3697	inter-alpha-trypsin inhibitor heavy chain H1 isoform a preproprotein	100	100	100
ITIH2	3698	inter-alpha-trypsin inhibitor heavy chain H2 precursor	100	100	100
ITIH3	3699	inter-alpha-trypsin inhibitor heavy chain H3 isoform 1 precursor	87.5	100	75
ITIH4	3700	inter-alpha-trypsin inhibitor heavy chain H4 isoform 1 precursor	100	100	100
ITPR1	3708	Inositol 1,4,5-Trisphosphate Receptor Type 1	100	100	100
JUP	3728	Junction Plakoglobin	100	100	100
KIF2A	3796	kinesin-like protein KIF2A isoform 2	100	100	100
KIF5B	3799	kinesin-1 heavy chain	100	100	100
KNG1	3827	kininogen-1 isoform 1 precursor	100	100	100
KPNB1	3837	importin subunit beta-1 isoform 1	100	100	100
IPO5	3843	importin-5 isoform X1	100	100	100
KRAS	3845	GTPase KRas isoform a	75	75	75
KTN1	3895	kinectin isoform X1	87.5	100	75
LASP1	3927	LIM and SH3 domain protein 1 isoform a	100	100	100
LBP	3929	lipopolysaccharide-binding protein precursor	100	100	100
LCP1	3936	plastin-2 isoform X1	87.5	75	100
LCP2	3937	lymphocyte cytosolic protein 2	100	100	100
LDHA	3939	L-lactate dehydrogenase A chain isoform 3	100	100	100
LDHB	3945	L-lactate dehydrogenase B chain isoform LDHBx	100	100	100
LETM1	3954	mitochondrial proton/calcium exchanger protein precursor	75	50	100
LGALS1	3956	galectin-1	75	75	75
LGALS3BP	3959	galectin-3-binding protein precursor	100	100	100
LIMS1	3987	LIM and senescent cell antigen-like-containing domain protein 1 isoform a	100	100	100
LPA	4018	apolipoprotein(a) precursor	100	100	100
LYN	4067	tyrosine-protein kinase Lyn isoform A	87.5	75	100
M6PR	4074	cation-dependent mannose-6-phosphate receptor isoform 1 precursor	100	100	100
MAOB	4129	amine oxidase [flavin-containing] B	100	100	100
MBL2	4153	mannose-binding protein C precursor	100	100	100
MDH1	4190	malate dehydrogenase, peroxisomal isoform MDH1x	100	100	100
MDH2	4191	malate dehydrogenase, mitochondrial isoform 1 precursor	100	100	100
ME2	4200	NAD-dependent malic enzyme, mitochondrial isoform 1 precursor	100	100	100
RAB8A	4218	ras-related protein Rab-8A	100	100	100
MPP1	4354	55 kDa erythrocyte membrane protein isoform 1	100	100	100
MPST	4357	3-mercaptopyruvate sulfurtransferase isoform 1	87.5	75	100
MSN	4478	moesin isoform X1	100	100	100
MTAP	4507	S-methyl-5'-thioadenosine phosphorylase	75	50	100
COX2	4513	cytochrome c oxidase subunit II (mitochondrion)	87.5	100	75
MTHFD1	4522	C-1-tetrahydrofolate synthase, cytoplasmic isoform 2	87.5	75	100
MYH9	4627	myosin-9	100	100	100
MYL6	4637	myosin light polypeptide 6 isoform 1	100	100	100
MYLK	4638	myosin light chain kinase, smooth muscle isoform X1	100	100	100
PPP1R12A	4659	protein phosphatase 1 regulatory subunit 12A isoform a	75	50	100
NAP1L1	4673	nucleosome assembly protein 1-like 1 isoform 1	100	100	100
NAP1L4	4676	nucleosome assembly protein 1-like 4 isoform 2	100	100	100
NDUFA9	4704	NADH dehydrogenase [ubiquinone] 1 alpha subcomplex subunit 9, mitochondrial precursor	87.5	100	75
NDUFS1	4719	NADH-ubiquinone oxidoreductase 75 kDa subunit, mitochondrial isoform 5	75	75	75
NID1	4811	nidogen-1 precursor	100	100	100
NME1	4830	nucleoside diphosphate kinase A isoform a	75	75	75
PNP	4860	purine nucleoside phosphorylase	100	100	100
NSF	4905	vesicle-fusing ATPase	75	100	50
NUCB1	4924	nucleobindin-1 precursor	100	100	100
NUCB2	4925	Nucleobindin 2	100	100	100
OPA1	4976	dynamin-like 120 kDa protein, mitochondrial isoform 8	75	75	75
ORM1	5004	alpha-1-acid glycoprotein 1 precursor	100	100	100
ORM2	5005	alpha-1-acid glycoprotein 2 precursor	100	100	100
P2RX1	5023	P2X purinoceptor 1 isoform X2	75	50	100
P4HB	5034	protein disulfide-isomerase precursor	100	100	100
PA2G4	5036	proliferation-associated protein 2G4	100	100	100
PEBP1	5037	phosphatidylethanolamine-binding protein 1	100	100	100
PCSK6	5046	proprotein convertase subtilisin/kexin type 6 isoform PACE4-AI preproprotein	87.5	100	75
PAFAH1B1	5048	platelet-activating factor acetylhydrolase IB subunit beta isoform X1	87.5	75	100
PRDX1	5052	peroxiredoxin-1	100	100	100
SERPINE1	5054	plasminogen activator inhibitor 1 isoform 1 precursor	100	100	100
PAK2	5062	serine/threonine-protein kinase PAK 2 isoform X1	75	75	75
PCBP1	5093	poly(rC)-binding protein 1	100	100	100
PCBP2	5094	poly(rC)-binding protein 2 isoform a	87.5	100	75
PCMT1	5110	protein-L-isoaspartate(D-aspartate) O-methyltransferase isoform 2	100	100	100
PDHB	5162	pyruvate dehydrogenase E1 component subunit beta, mitochondrial isoform 1 precursor	87.5	75	100
PECAM1	5175	platelet endothelial cell adhesion molecule isoform X1	100	100	100
SERPINF1	5176	pigment epithelium-derived factor isoform 1 precursor	100	100	100
PF4	5196	platelet factor 4 isoform 2	100	100	100
PFKL	5211	ATP-dependent 6-phosphofructokinase, liver type isoform b	100	100	100
PFKP	5214	ATP-dependent 6-phosphofructokinase, platelet type isoform X1	100	100	100
PFN1	5216	profilin-1 isoform 2	100	100	100
PGAM1	5223	phosphoglycerate mutase 1 isoform 1	100	100	100
PGD	5226	6-phosphogluconate dehydrogenase, decarboxylating isoform 1	100	100	100
PGK1	5230	phosphoglycerate kinase 1	100	100	100
PGM1	5236	phosphoglucomutase-1 isoform 1	100	100	100
PHB1	5245	prohibitin isoform 1	100	100	100
SLC25A3	5250	phosphate carrier protein, mitochondrial isoform a precursor	100	100	100
SERPINA1	5265	alpha-1-antitrypsin precursor	100	100	100
SERPINB6	5269	serpin B6 isoform X1	100	100	100
SERPINE2	5270	glia-derived nexin isoform X1	100	100	100
SERPINB9	5272	serpin B9	100	100	100
PIP4K2A	5305	phosphatidylinositol 5-phosphate 4-kinase type-2 alpha isoform 1	100	100	100
PKM	5315	pyruvate kinase PKM isoform X1	100	100	100
PLEC	5339	plectin isoform X3	100	100	100
PLG	5340	plasminogen isoform 1 precursor	100	100	100
PLEK	5341	pleckstrin	100	100	100
SERPINF2	5345	alpha-2-antiplasmin isoform X2	100	100	100
PLS3	5358	plastin-3 isoform 1	100	100	100
PLTP	5360	phospholipid transfer protein isoform a precursor	100	100	100
SEPTIN5	5413	septin-5 isoform 2	100	100	100
PON1	5444	serum paraoxonase/arylesterase 1 precursor	100	100	100
PPBP	5473	platelet basic protein preproprotein	100	100	100
CTSA	5476	lysosomal protective protein isoform c precursor	100	100	100
PPIA	5478	peptidyl-prolyl cis-trans isomerase A isoform 1	100	100	100
PPIB	5479	peptidyl-prolyl cis-trans isomerase B precursor	100	100	100
PPP1CA	5499	serine/threonine-protein phosphatase PP1-alpha catalytic subunit isoform 1	75	100	50
PPP1CC	5501	serine/threonine-protein phosphatase PP1-gamma catalytic subunit isoform X1	100	100	100
PPP2R1A	5518	serine/threonine-protein phosphatase 2A 65 kDa regulatory subunit A alpha isoform isoform 1	100	100	100
PPP6C	5537	serine/threonine-protein phosphatase 6 catalytic subunit isoform a	75	75	75
PREP	5550	prolyl endopeptidase	100	100	100
PRKACB	5567	cAMP-dependent protein kinase catalytic subunit beta isoform 1	100	100	100
PRKAR1A	5573	cAMP-dependent protein kinase type I-alpha regulatory subunit isoform a	100	100	100
PRKAR2A	5576	cAMP-dependent protein kinase type II-alpha regulatory subunit isoform a	100	100	100
PRKAR2B	5577	cAMP-dependent protein kinase type II-beta regulatory subunit	100	100	100
PRKCA	5578	protein kinase C alpha type	100	100	100
PRKCB	5579	protein kinase C beta type isoform 2	100	100	100
PRKCD	5580	protein kinase C delta type isoform a	100	100	100
PRKCQ	5588	protein kinase C theta type isoform X1	75	75	75
PRKCSH	5589	glucosidase 2 subunit beta isoform 3 precursor	100	100	100
PRKG1	5592	cGMP-dependent protein kinase 1 isoform 2	100	100	100
MAPK1	5594	mitogen-activated protein kinase 1	100	100	100
MAP2K3	5606	dual specificity mitogen-activated protein kinase kinase 3 isoform B	87.5	75	100
DNAJC3	5611	dnaJ homolog subfamily C member 3 isoform X1	87.5	75	100
PROS1	5627	vitamin K-dependent protein S isoform 1 precursor	100	100	100
PRPS1	5631	ribose-phosphate pyrophosphokinase 1 isoform 1	75	100	50
PRSS1	5644	ribose-phosphate pyrophosphokinase 2 isoform 1	75	75	75
MASP1	5648	mannan-binding lectin serine protease 1 isoform X1	87.5	100	75
PSMA1	5682	proteasome subunit alpha type-1 isoform 1	100	100	100
PSMA2	5683	proteasome subunit alpha type-2	100	100	100
PSMA3	5684	proteasome subunit alpha type-3 isoform 1	100	100	100
PSMA4	5685	proteasome subunit alpha type-4 isoform 1	75	100	50
PSMA5	5686	proteasome subunit alpha type-5 isoform 1	100	100	100
PSMA6	5687	proteasome subunit alpha type-6 isoform a	100	100	100
PSMA7	5688	proteasome subunit alpha type-7	100	100	100
PSMB1	5689	proteasome subunit beta type-1	100	100	100
PSMB2	5690	proteasome subunit beta type-2 isoform 1	75	75	75
PSMB3	5691	proteasome subunit beta type-3	100	100	100
PSMB4	5692	proteasome subunit beta type-4	87.5	75	100
PSMB7	5695	proteasome subunit beta type-7 precursor	87.5	100	75
PSMB10	5699	proteasome subunit beta type-10	100	100	100
PSMC1	5700	26S proteasome regulatory subunit 4 isoform a	87.5	75	100
PSMC2	5701	26S proteasome regulatory subunit 7 isoform 1	75	75	75
PSMC3	5702	Proteasome 26S Subunit, ATPase 3	100	100	100
PSMC5	5705	Proteasome 26S Subunit, ATPase 5	75	75	75
PSMC6	5706	26S proteasome regulatory subunit 10B isoform 1	87.5	100	75
PSMD2	5708	26S proteasome non-ATPase regulatory subunit 2 isoform 1	100	100	100
PSMD11	5717	26S proteasome non-ATPase regulatory subunit 11	75	75	75
PSME1	5720	proteasome activator complex subunit 1 isoform 1	100	100	100
PSME2	5721	proteasome activator complex subunit 2	100	100	100
PTBP1	5725	polypyrimidine tract-binding protein 1 isoform X1	100	100	100
PTGS1	5742	prostaglandin G/H synthase 1 isoform 1 precursor	100	100	100
PTPN1	5770	tyrosine-protein phosphatase non-receptor type 1 isoform 1	75	75	75
PTPN6	5777	tyrosine-protein phosphatase non-receptor type 6 isoform 3	75	100	50
PTPN11	5781	tyrosine-protein phosphatase non-receptor type 11 isoform 3	87.5	100	75
PTPN12	5782	tyrosine-protein phosphatase non-receptor type 12 isoform 1	100	100	100
PTPRJ	5795	Protein Tyrosine Phosphatase Receptor Type J	87.5	75	100
PURA	5813	transcriptional activator protein Pur-alpha	87.5	75	100
PYGB	5834	glycogen phosphorylase, brain form	100	100	100
PYGL	5836	glycogen phosphorylase, liver form isoform 1	100	100	100
RAB1A	5861	ras-related protein Rab-1A isoform 1	100	100	100
RAB2A	5862	ras-related protein Rab-2A isoform a	100	100	100
RAB5A	5868	ras-related protein Rab-5A isoform 1	75	75	75
RAB5B	5869	ras-related protein Rab-5B isoform X1	100	100	100
RAB6A	5870	ras-related protein Rab-6A isoform b	100	100	100
RAB27B	5874	ras-related protein Rab-27B	100	100	100
RAB5C	5878	ras-related protein Rab-5C isoform b	100	100	100
RAC1	5879	ras-related C3 botulinum toxin substrate 1 isoform Rac1b	100	100	100
RAC2	5880	ras-related C3 botulinum toxin substrate 2	87.5	75	100
RAD23B	5887	UV excision repair protein RAD23 homolog B isoform 1	100	100	100
RALA	5898	ras-related protein Ral-A isoform X1	100	100	100
RALB	5899	ras-related protein Ral-B	87.5	100	75
RAP1A	5906	ras-related protein Rap-1A precursor	87.5	100	75
RAP1B	5908	ras-related protein Rap-1b isoform 1 precursor	100	100	100
RAP1GDS1	5910	rap1 GTPase-GDP dissociation stimulator 1 isoform 1	100	100	100
RAP2B	5912	ras-related protein Rap-2b	100	100	100
RASA1	5921	ras GTPase-activating protein 1 isoform 1	87.5	75	100
RDX	5962	radixin isoform 1	100	100	100
RGS10	6001	regulator of G-protein signaling 10 isoform a	100	100	100
RHEB	6009	GTP-binding protein Rheb	87.5	100	75
RNH1	6050	ribonuclease inhibitor isoform X1	87.5	75	100
ROCK1	6093	rho-associated protein kinase 1	100	100	100
RPN1	6184	dolichyl-diphosphooligosaccharide--protein glycosyltransferase subunit 1 precursor	100	100	100
RRAS	6237	ras-related protein R-Ras	87.5	100	75
RRBP1	6238	ribosome-binding protein 1 isoform 1	87.5	75	100
RSU1	6251	ras suppressor protein 1 isoform 1	100	100	100
RTN1	6252	reticulon-1 isoform A	75	75	75
RTN2	6253	reticulon-2 isoform A	100	100	100
S100A4	6275	protein S100-A4	87.5	100	75
S100A6	6277	protein S100-A6	100	100	100
S100A9	6280	protein S100-A9	100	100	100
SARS1	6301	serine--tRNA ligase, cytoplasmic isoform b	100	100	100
SCP2	6342	sterol carrier protein 2 isoform 1 precursor	100	100	100
CCL5	6352	C-C motif chemokine 5 isoform 1 precursor	75	75	75
SELP	6403	P-selectin isoform X1	100	100	100
SH3BGRL	6451	SH3 domain-binding glutamic acid-rich-like protein	75	50	100
SH3GL1	6455	endophilin-A2 isoform 1	100	100	100
SLC2A1	6513	solute carrier family 2, facilitated glucose transporter member 1	100	100	100
SLC2A3	6515	solute carrier family 2, facilitated glucose transporter member 3	100	100	100
SLC4A1	6521	band 3 anion transport protein	100	100	100
SNCA	6622	alpha-synuclein isoform NACP140	75	100	50
SNTB1	6641	beta-1-syntrophin	100	100	100
SOD1	6647	superoxide dismutase [Cu-Zn]	100	100	100
SOD2	6648	superoxide dismutase [Mn], mitochondrial isoform A precursor	100	100	100
SPARC	6678	SPARC isoform 3 precursor	100	100	100
SPTA1	6708	spectrin alpha chain, erythrocytic 1 isoform X1	100	100	100
SPTAN1	6709	spectrin alpha chain, non-erythrocytic 1 isoform 9	100	100	100
SPTB	6710	spectrin beta chain, erythrocytic isoform a	100	100	100
SPTBN1	6711	spectrin beta chain, non-erythrocytic 1 isoform X1	87.5	75	100
SRC	6714	proto-oncogene tyrosine-protein kinase Src isoform X1	100	100	100
ST13	6767	hsc70-interacting protein isoform 1	100	100	100
STAT3	6774	signal transducer and activator of transcription 3 isoform X5	100	100	100
STAT5B	6777	signal transducer and activator of transcription 5B	100	100	100
STIM1	6786	stromal interaction molecule 1 isoform 1 precursor	100	100	100
STK4	6789	Serine/Threonine Kinase 4	100	100	100
STXBP2	6813	syntaxin-binding protein 2 isoform a	75	75	75
SURF4	6836	surfeit locus protein 4 isoform 1	100	100	100
SYK	6850	tyrosine-protein kinase SYK isoform X1	100	100	100
TALDO1	6888	transaldolase	100	100	100
TARS1	6897	threonine--tRNA ligase 1, cytoplasmic isoform 2	100	100	100
TBCA	6902	tubulin-specific chaperone A isoform 2	100	100	100
TBXAS1	6916	thromboxane-A synthase isoform 3	87.5	75	100
ELOB	6923	elongin-B isoform b	87.5	75	100
TCP1	6950	T-complex protein 1 subunit alpha isoform a	100	100	100
PRDX2	7001	peroxiredoxin-2	100	100	100
TF	7018	serotransferrin isoform 1 precursor	100	100	100
TFRC	7037	transferrin receptor protein 1 isoform 1	75	50	100
TGFB1	7040	transforming growth factor beta-1 proprotein preproprotein	100	100	100
TGFB1I1	7041	transforming growth factor beta-1-induced transcript 1 protein isoform 1	100	100	100
THBS1	7057	thrombospondin-1 precursor	100	100	100
TKT	7086	transketolase isoform X1	100	100	100
TLN1	7094	talin-1	100	100	100
CLDN5	7122	claudin-5 isoform 1	100	100	100
TPI1	7167	triosephosphate isomerase isoform 2	100	100	100
TPM1	7168	tropomyosin alpha-1 chain isoform Tpm1.3sm	87.5	100	75
TPM2	7169	tropomyosin beta chain isoform Tpm2.1sm/cy	75	50	100
TPM3	7170	tropomyosin alpha-3 chain isoform Tpm3.1cy	75	50	100
TPT1	7178	translationally-controlled tumor protein isoform 1	75	50	100
HSP90B1	7184	endoplasmin precursor	100	100	100
CCT3	7203	T-complex protein 1 subunit gamma isoform a	100	100	100
TSN	7247	translin isoform 1	87.5	100	75
TST	7263	thiosulfate sulfurtransferase	100	100	100
TTR	7276	transthyretin precursor	100	100	100
TUBA4A	7277	tubulin alpha-4A chain isoform 1	100	100	100
TUFM	7284	elongation factor Tu, mitochondrial isoform 1 precursor	100	100	100
TXN	7295	thioredoxin isoform 1	100	100	100
UBA52	7311	Ubiquitin A-52 Residue Ribosomal Protein Fusion Product 1	100	100	100
UBA1	7317	ubiquitin-like modifier-activating enzyme 1 isoform X1	100	100	100
UBA7	7318	ubiquitin-like modifier-activating enzyme 7	100	100	100
UBE2L3	7332	ubiquitin-conjugating enzyme E2 L3 isoform 4	100	100	100
UGP2	7360	UTP--glucose-1-phosphate uridylyltransferase isoform a	100	100	100
UQCRC1	7384	cytochrome b-c1 complex subunit 1, mitochondrial precursor	75	100	50
UQCRC2	7385	cytochrome b-c1 complex subunit 2, mitochondrial precursor	100	100	100
UROD	7389	uroporphyrinogen decarboxylase	87.5	100	75
UTRN	7402	Utrophin	100	100	100
VASP.1	7408	vasodilator-stimulated phosphoprotein isoform X1	100	100	100
VASP	7408	vasodilator-stimulated phosphoprotein isoform X1	75	50	100
VBP1	7411	prefoldin subunit 3 isoform 2	87.5	100	75
VCL	7414	vinculin isoform meta-VCL	100	100	100
VCP	7415	transitional endoplasmic reticulum ATPase isoform 1	100	100	100
VDAC1	7416	voltage-dependent anion-selective channel protein 1 isoform X1	100	100	100
VDAC2	7417	voltage-dependent anion-selective channel protein 2 isoform 1	100	100	100
VIM	7431	vimentin	75	75	75
VTN	7448	vitronectin precursor	100	100	100
VWF	7450	von Willebrand factor preproprotein	100	100	100
WARS1	7453	tryptophan--tRNA ligase, cytoplasmic isoform X1	87.5	75	100
WAS	7454	wiskott-Aldrich syndrome protein isoform X2	100	100	100
XPNPEP1	7511	xaa-Pro aminopeptidase 1 isoform 6	75	75	75
XPO1	7514	exportin-1 isoform X1	100	100	100
YWHAB	7529	14-3-3 protein beta/alpha	100	100	100
YWHAE	7531	14-3-3 protein epsilon	100	100	100
YWHAG	7532	14-3-3 protein gamma	100	100	100
YWHAH	7533	14-3-3 protein eta	100	100	100
YWHAZ	7534	14-3-3 protein zeta/delta isoform X1	100	100	100
ZYX	7791	zyxin isoform 1	100	100	100
TUBA1A	7846	tubulin alpha-1A chain isoform 1	87.5	100	75
SLMAP	7871	sarcolemmal membrane-associated protein isoform h	75	75	75
MANF	7873	mesencephalic astrocyte-derived neurotrophic factor precursor	100	100	100
RAB7A	7879	ras-related protein Rab-7a	100	100	100
ABHD16A	7920	phosphatidylserine lipase ABHD16A isoform a	100	100	100
PLA2G7	7941	platelet-activating factor acetylhydrolase precursor	75	75	75
USP5	8078	ubiquitin carboxyl-terminal hydrolase 5 isoform 1	100	100	100
PICALM	8301	phosphatidylinositol-binding clathrin assembly protein isoform X1	75	75	75
H4C8	8365	histone H4	87.5	75	100
SLC25A11	8402	Solute Carrier Family 25 Member 11	87.5	100	75
TAGLN2	8407	transgelin-2 isoform a	100	100	100
STX7	8417	syntaxin-7 isoform a	87.5	75	100
STK24	8428	Serine/Threonine Kinase 24	100	100	100
CAVIN2	8436	caveolae-associated protein 2	100	100	100
NCK2	8440	cytoplasmic protein NCK2 isoform X1	100	100	100
CAMK1	8536	calcium/calmodulin-dependent protein kinase type 1 isoform X1	100	100	100
FCN3	8547	ficolin-3 isoform 1 precursor	100	100	100
YARS1	8565	tyrosine--tRNA ligase, cytoplasmic	100	100	100
AKR7A2	8574	aflatoxin B1 aldehyde reductase member 2 isoform 1	100	100	100
USO1	8615	general vesicular transport factor p115 isoform 1	75	75	75
PDE5A	8654	cGMP-specific 3',5'-cyclic phosphodiesterase isoform 1	100	100	100
STX11	8676	syntaxin-11 isoform X1	100	100	100
CDS2	8760	phosphatidate cytidylyltransferase 2	100	100	100
SNAP23	8773	synaptosomal-associated protein 23 isoform X2	87.5	100	75
NAPA	8775	alpha-soluble NSF attachment protein	100	100	100
INPP4B	8821	inositol polyphosphate 4-phosphatase type II isoform X1	75	75	75
CD84	8832	SLAM family member 5 isoform 1 precursor	100	100	100
ASAP2	8853	arf-GAP with SH3 domain, ANK repeat and PH domain-containing protein 2 isoform X3	75	100	50
FCGBP	8857	IgGFc-binding protein precursor	100	100	100
ARHGEF7	8874	rho guanine nucleotide exchange factor 7 isoform i	87.5	75	100
CPNE1	8904	copine-1 isoform b	87.5	100	75
AP1M1	8907	AP-1 complex subunit mu-1 isoform 1	100	100	100
SKAP2	8935	src kinase-associated phosphoprotein 2 isoform X1	100	100	100
KALRN	8997	kalirin isoform X1	100	100	100
DOK2	9046	docking protein 2 isoform a	100	100	100
PSTPIP2	9050	proline-serine-threonine phosphatase-interacting protein 2	100	100	100
USP14	9097	ubiquitin carboxyl-terminal hydrolase 14 isoform a	100	100	100
PDLIM1	9124	PDZ and LIM domain protein 1	100	100	100
AIFM1	9131	apoptosis-inducing factor 1, mitochondrial isoform AIF precursor	75	75	75
LRRFIP2	9209	leucine-rich repeat flightless-interacting protein 2 isoform X1	87.5	75	100
VAPA	9218	vesicle-associated membrane protein-associated protein A isoform 1	100	100	100
RAB11B	9230	ras-related protein Rab-11B	100	100	100
PDLIM7	9260	PDZ and LIM domain protein 7 isoform 1	100	100	100
COPB2	9276	coatomer subunit beta'	100	100	100
COPS2	9318	COP9 signalosome complex subunit 2 isoform 2	87.5	100	75
TRIP10	9322	cdc42-interacting protein 4 isoform X1	87.5	75	100
TXNL1	9352	thioredoxin-like protein 1 isoform X1	100	100	100
SLC9A3R1	9368	Na(+)/H(+) exchange regulatory cofactor NHE-RF1	100	100	100
GRAP2	9402	GRB2-related adapter protein 2 isoform 1	100	100	100
TJP2	9414	tight junction protein ZO-2 isoform 3	100	100	100
GSTO1	9446	glutathione S-transferase omega-1 isoform 1	100	100	100
ROCK2	9475	rho-associated protein kinase 2 isoform X1	100	100	100
VPS4B	9525	vacuolar protein sorting-associated protein 4B	87.5	75	100
BAG5	9529	BAG family molecular chaperone regulator 5 isoform a [Homo sapiens]	75	75	75
GMFG	9535	glia maturation factor gamma isoform 1	100	100	100
SEC22B	9554	vesicle-trafficking protein SEC22b precursor	75	75	75
PRDX6	9588	peroxiredoxin-6	100	100	100
PDIA4	9601	protein disulfide-isomerase A4 isofrom 2 precursor	100	100	100
PPM1F	9647	protein phosphatase 1F	87.5	100	75
CLINT1	9685	clathrin interactor 1 isoform 1	75	75	75
MLEC	9761	malectin isoform1 precursor	100	100	100
KIAA0513	9764	uncharacterized protein KIAA0513 isoform a	100	100	100
SPCS2	9789	signal peptidase complex subunit 2	100	100	100
CKAP5	9793	cytoskeleton-associated protein 5 isoform a	100	100	100
SCRN1	9805	secernin-1 isoform b	87.5	100	75
PSMD6	9861	26S proteasome non-ATPase regulatory subunit 6 isoform 1	100	100	100
WDR1	9948	WD repeat-containing protein 1 isoform 1	100	100	100
USP15	9958	ubiquitin carboxyl-terminal hydrolase 15 isoform 1	87.5	75	100
MVP	9961	major vault protein isoform 1	87.5	100	75
ABI1	10006	abl interactor 1 isoform a	100	100	100
PDCD6IP	10015	programmed cell death 6-interacting protein isoform 2	87.5	100	75
DNM1L	10059	dynamin-1-like protein isoform 1	87.5	75	100
SCAMP2	10066	secretory carrier-associated membrane protein 2 isoform 1	87.5	100	75
DPP3	10072	dipeptidyl peptidase 3 isoform 1	87.5	75	100
ARPC5	10092	actin-related protein 2/3 complex subunit 5 isoform 1	100	100	100
ARPC4	10093	actin-related protein 2/3 complex subunit 4 isoform c	100	100	100
ARPC3	10094	actin-related protein 2/3 complex subunit 3 isoform 1	100	100	100
ARPC1B	10095	actin-related protein 2/3 complex subunit 1B isoform X1	100	100	100
ACTR3	10096	actin-related protein 3 isoform 1	100	100	100
ACTR2	10097	actin-related protein 2 isoform b	100	100	100
PPIF	10105	peptidyl-prolyl cis-trans isomerase F, mitochondrial precursor	100	100	100
ARPC2	10109	actin-related protein 2/3 complex subunit 2	100	100	100
ACTR1A	10121	alpha-centractin	100	100	100
PDIA6	10130	protein disulfide-isomerase A6 isoform a	100	100	100
BCAP31	10134	B-cell receptor-associated protein 31 isoform a	100	100	100
WASF2	10163	wiskott-Aldrich syndrome protein family member 2 isoform 1	100	100	100
FLOT1	10211	flotillin-1 isoform 1	100	100	100
PRG4	10216	proteoglycan 4 isoform X1	100	100	100
PLIN3	10226	perilipin-3 isoform 1	75	75	75
RASGRP2	10235	RAS Guanyl Releasing Protein 2	100	100	100
ZMPSTE24	10269	CAAX prenyl protease 1 homolog	87.5	75	100
DNAJA2	10294	dnaJ homolog subfamily A member 2	100	100	100
AKR1A1	10327	aldo-keto reductase family 1 member A1	75	50	100
CNPY2	10330	protein canopy homolog 2 isoform 1 precursor	75	100	50
TFG	10342	protein TFG isoform 1	75	100	50
MICU1	10367	Mitochondrial Calcium Uptake 1	100	100	100
TUBB4A	10382	tubulin beta-4A chain isoform 1	100	100	100
TUBB4B	10383	tubulin beta-4B chain	100	100	100
MYL9	10398	myosin regulatory light polypeptide 9 isoform a	100	100	100
LYPLA1	10434	acyl-protein thioesterase 1 isoform 6	87.5	75	100
PFDN6	10471	prefoldin subunit 6	75	75	75
ATP5PD	10476	ATP synthase subunit d, mitochondrial isoform a	100	100	100
CAP1.1	10487	adenylyl cyclase-associated protein 1 isoform a	87.5	100	75
CAP1	10487	adenylyl cyclase-associated protein 1 isoform a	75	50	100
SYNCRIP	10492	heterogeneous nuclear ribonucleoprotein Q isoform X3	100	100	100
HYOU1	10525	hypoxia up-regulated protein 1 isoform X1	100	100	100
IPO7	10527	importin-7	100	100	100
ARL6IP5	10550	PRA1 family protein 3	87.5	75	100
CCT7	10574	T-complex protein 1 subunit eta isoform a	100	100	100
CCT4	10575	T-complex protein 1 subunit delta isoform a	100	100	100
CCT2	10576	T-complex protein 1 subunit beta isoform 1	100	100	100
PAICS	10606	multifunctional protein ADE2 isoform 3	75	75	75
PDLIM5	10611	PDZ and LIM domain protein 5 isoform f	87.5	75	100
MYL12A	10627	myosin regulatory light chain 12A isoform 2	100	100	100
CD226	10666	CD226 antigen isoform X1	100	100	100
GNA13	10672	guanine nucleotide-binding protein subunit alpha-13 isoform 1	100	100	100
CCT8	10694	T-complex protein 1 subunit theta isoform 1	75	75	75
PTGES3	10728	prostaglandin E synthase 3 isoform X3	87.5	100	75
AHCYL1	10768	S-adenosylhomocysteine hydrolase-like protein 1 isoform a	75	75	75
NCKAP1	10787	nck-associated protein 1 isoform 2	100	100	100
IQGAP2	10788	ras GTPase-activating-like protein IQGAP2 isoform 1	100	100	100
HSPH1	10808	heat shock protein 105 kDa isoform 3	75	75	75
HPSE	10855	heparanase isoform 1 preproprotein	87.5	75	100
RAB10	10890	ras-related protein Rab-10	100	100	100
MAGED2	10916	melanoma-associated antigen D2	87.5	75	100
PRDX3	10935	thioredoxin-dependent peroxide reductase, mitochondrial isoform a precursor	100	100	100
EHD1	10938	EH domain-containing protein 1 isoform 2	100	100	100
PDIA5	10954	protein disulfide-isomerase A5 precursor	100	100	100
TMED2	10959	transmembrane emp24 domain-containing protein 2 isoform 1 precursor	87.5	75	100
LMAN2	10960	vesicular integral-membrane protein VIP36 precursor	87.5	75	100
ERP29	10961	endoplasmic reticulum resident protein 29 isoform 1 precursor	100	100	100
STIP1	10963	stress-induced-phosphoprotein 1 isoform a	100	100	100
YWHAQ	10971	14-3-3 protein theta	100	100	100
TMED10	10972	transmembrane emp24 domain-containing protein 10 precursor	100	100	100
RAB32	10981	ras-related protein Rab-32	100	100	100
MAPRE2	10982	microtubule-associated protein RP/EB family member 2 isoform 1	100	100	100
IMMT	10989	MICOS complex subunit MIC60 isoform X1	100	100	100
RAB35	11021	ras-related protein Rab-35 isoform 1	100	100	100
DSTN	11034	destrin isoform a	100	100	100
ATE1	11101	arginyl-tRNA--protein transferase 1 isoform X2	75	50	100
EMILIN1	11117	EMILIN-1 precursor	100	100	100
CDC37	11140	hsp90 co-chaperone Cdc37	87.5	75	100
CORO1A	11151	coronin-1A isoform X2 [Homo sapiens]	100	100	100
STRAP	11171	serine-threonine kinase receptor-associated protein	100	100	100
PDCD10	11235	programmed cell death protein 10 isoform X1	87.5	100	75
PARK7	11315	Parkinson disease protein 7	100	100	100
COPE	11316	coatomer subunit epsilon isoform d	75	75	75
STK38	11329	serine/threonine-protein kinase 38	75	75	75
PHB2	11331	prohibitin-2 isoform 1	100	100	100
MGLL	11343	monoglyceride lipase isoform 4	100	100	100
TWF2	11344	twinfilin-2	100	100	100
NID2	22795	nidogen-2 isoform X1	75	75	75
COPG1	22820	coatomer subunit gamma-1	87.5	75	100
RASA3	22821	ras GTPase-activating protein 3 isoform 1	100	100	100
SACM1L	22908	phosphatidylinositol-3-phosphatase SAC1 isoform 1x	100	100	100
MMRN1	22915	multimerin-1 precursor	100	100	100
MAPRE1	22919	microtubule-associated protein RP/EB family member 1	100	100	100
RAB18	22931	ras-related protein Rab-18 isoform 2	100	100	100
CCT5	22948	T-complex protein 1 subunit epsilon isoform a	100	100	100
DAAM1	23002	disheveled-associated activator of morphogenesis 1 isoform X1	100	100	100
ENDOD1	23052	endonuclease domain-containing 1 protein precursor	100	100	100
ERP44	23071	endoplasmic reticulum resident protein 44 precursor	100	100	100
SEPTIN6	23157	septin-6 isoform X1	100	100	100
MESD	23184	LRP chaperone MESD precursor	100	100	100
CYFIP1	23191	cytoplasmic FMR1-interacting protein 1 isoform c	100	100	100
GANAB	23193	neutral alpha-glucosidase AB isoform 2 precursor	87.5	75	100
NBEAL2	23218	Neurobeachin Like 2	100	100	100
SCFD1	23256	sec1 family domain-containing protein 1 isoform a	75	75	75
ESYT1	23344	extended synaptotagmin-1 isoform 1	100	100	100
UBR4	23352	Ubiquitin Protein Ligase E3 Component N-Recognin 4	100	100	100
COTL1	23406	coactosin-like protein	100	100	100
SLC44A1	23446	choline transporter-like protein 1 isoform X1	87.5	75	100
MACF1	23499	microtubule-actin cross-linking factor 1 isoform 2	75	75	75
ARHGAP45	23526	rho GTPase-activating protein 45 isoform X1	75	50	100
NNT	23530	NAD(P) transhydrogenase, mitochondrial isoform 1	100	100	100
DDAH2	23564	N(G),N(G)-dimethylarginine dimethylaminohydrolase 2 isoform X1	75	50	100
CORO1C	23603	coronin-1C isoform a	100	100	100
CD2AP	23607	CD2-associated protein	75	75	75
EML2	24139	echinoderm microtubule-associated protein-like 2 isoform 1	87.5	75	100
PANX1	24145	pannexin-1	75	50	100
PRDX5	25824	peroxiredoxin-5, mitochondrial isoform L precursor	100	100	100
TRIM58	25893	E3 ubiquitin-protein ligase TRIM58	75	100	50
ATL3	25923	atlastin-3 isoform 1	100	100	100
CLIC4	25932	chloride intracellular channel protein 4	100	100	100
NIPSNAP3A	25934	protein NipSnap homolog 3A isoform 1	100	100	100
OSTF1	26578	osteoclast-stimulating factor 1 isoform X1	100	100	100
COPG2	26958	coatomer subunit gamma-2 isoform 1	87.5	75	100
SND1	27044	staphylococcal nuclease domain-containing protein 1	100	100	100
PPA2	27068	inorganic pyrophosphatase 2, mitochondrial isoform 1 precursor	87.5	75	100
DAPP1	27071	dual adapter for phosphotyrosine and 3-phosphotyrosine and 3-phosphoinositide isoform 1	87.5	100	75
RGCC	28984	regulator of cell cycle RGCC	87.5	75	100
MCTS1	28985	malignant T-cell-amplified sequence 1 isoform 2	87.5	75	100
LGALSL	29094	galectin-related protein	100	100	100
FHOD1	29109	FH1/FH2 domain-containing protein 1 isoform 1	100	100	100
TAGLN3	29114	transgelin-3	100	100	100
TMOD3	29766	tropomodulin-3 isoform X1	100	100	100
PARVB	29780	beta-parvin isoform a	100	100	100
OLA1	29789	obg-like ATPase 1 isoform 1	100	100	100
NRBP1	29959	nuclear receptor-binding protein isoform 2	75	50	100
EHD3	30845	EH domain-containing protein 3	100	100	100
ASAP1	50807	ArfGAP With SH3 Domain, Ankyrin Repeat And PH Domain	87.5	75	100
AK3	50808	GTP:AMP phosphotransferase AK3, mitochondrial isoform a	100	100	100
F11R	50848	junctional adhesion molecule A isoform 7 precursor	87.5	75	100
ISOC1	51015	isochorismatase domain-containing protein 1	100	100	100
GLOD4	51031	glyoxalase domain-containing protein 4 isoform 5	87.5	75	100
LAP3	51056	cytosol aminopeptidase	100	100	100
SH3GLB1	51100	endophilin-B1 isoform X1	75	75	75
RDH11	51109	retinol dehydrogenase 11 isoform 1 precursor	100	100	100
HSD17B12	51144	very-long-chain 3-oxoacyl-CoA reductase	100	100	100
GP6	51206	platelet glycoprotein VI isoform 1 precursor	100	100	100
CLEC1B	51266	C-type lectin domain family 1 member B isoform a	100	100	100
TAOK3	51347	serine/threonine-protein kinase TAO3 isoform a	87.5	75	100
CRLF3	51379	cytokine receptor-like factor 3	100	100	100
BIN2	51411	bridging integrator 2 isoform 1	100	100	100
PCYOX1	51449	prenylcysteine oxidase 1 precursor	100	100	100
RAB14	51552	ras-related protein Rab-14	100	100	100
RAB6B	51560	ras-related protein Rab-6B isoform 1	100	100	100
CYRIB	51571	CYFIP-related Rac1 interactor B isoform 3	100	100	100
DHRS7	51635	dehydrogenase/reductase SDR family member 7 isoform 1 precursor	87.5	100	75
ACSL5	51703	long-chain-fatty-acid--CoA ligase 5 isoform a	75	75	75
CAB39	51719	calcium-binding protein 39	87.5	75	100
DNAJB11	51726	dnaJ homolog subfamily B member 11 isoform 1 precursor	87.5	75	100
CMPK1	51727	UMP-CMP kinase isoform c	100	100	100
ERAP1	51752	endoplasmic reticulum aminopeptidase 1 isoform X1 [Homo sapiens]	100	100	100
RAB8B	51762	ras-related protein Rab-8B	87.5	75	100
TUBA8	51807	tubulin alpha-8 chain isoform 1	100	100	100
CYCS	54205	cytochrome c	100	100	100
RHOF	54509	rho-related GTP-binding protein RhoF	75	50	100
WDR44	54521	WD repeat-containing protein 44 isoform 1	100	100	100
GTPBP2	54676	GTP-binding protein 2 isoform a	75	75	75
VPS13C	54832	vacuolar protein sorting-associated protein 13C isoform 2A	75	50	100
USP47	55031	ubiquitin carboxyl-terminal hydrolase 47 isoform c	75	75	75
APPL2	55198	DCC-interacting protein 13-beta isoform 2	87.5	75	100
MOB1A	55233	MOB kinase activator 1A isoform 3	100	100	100
PGM2	55276	phosphoglucomutase-2	100	100	100
TMEM40	55287	transmembrane protein 40 isoform a	100	100	100
LRRC59	55379	leucine-rich repeat-containing protein 59	100	100	100
CDV3	55573	protein CDV3 homolog isoform X1	100	100	100
OTUB1	55611	ubiquitin thioesterase OTUB1	87.5	75	100
VPS35	55737	vacuolar protein sorting-associated protein 35	100	100	100
CNDP2	55748	cytosolic non-specific dipeptidase isoform 1	100	100	100
SEPTIN11	55752	septin-11 isoform X1	100	100	100
CAND1	55832	cullin-associated NEDD8-dissociated protein 1 isoform 1	100	100	100
UNC45A	55898	protein unc-45 homolog A isoform 2	100	100	100
ERBIN	55914	erbin isoform X1	100	100	100
NSFL1C	55968	NSFL1 cofactor p47 isoform X1	75	50	100
SAR1A	56681	GTP-binding protein SAR1a	100	100	100
GRIPAP1	56850	GRIP1-associated protein 1	75	75	75
UGGT1	56886	UDP-glucose:glycoprotein glucosyltransferase 1 precursor	100	100	100
CASS4	57091	cas scaffolding protein family member 4 isoform a	100	100	100
RTN4	57142	reticulon-4 isoform B	87.5	100	75
CORO1B	57175	coronin-1B	100	100	100
CRACD	57482	capping protein inhibiting regulator of actin dynamics isoform 1	75	75	75
ESYT2	57488	extended synaptotagmin-2 isoform X2 [Homo sapiens]	100	100	100
TAOK1	57551	serine/threonine-protein kinase TAO1 isoform 1	87.5	100	75
PRUNE1	58497	exopolyphosphatase PRUNE1 isoform 1	87.5	100	75
EPS15L1	58513	epidermal growth factor receptor substrate 15-like 1 isoform X1	75	75	75
SNX6	58533	sorting nexin-6 isoform b	75	75	75
UBE2O	63893	(E3-independent) E2 ubiquitin-conjugating enzyme isoform X1	87.5	75	100
FN3K	64122	fructosamine-3-kinase	100	100	100
RGS18	64407	regulator of G-protein signaling 18	100	100	100
INF2	64423	inverted formin-2 isoform 1	100	100	100
MICAL1	64780	[F-actin]-monooxygenase MICAL1 isoform 3	87.5	75	100
COLEC11	78989	collectin-11 isoform f precursor	87.5	75	100
PCYOX1L	78991	prenylcysteine oxidase-like isoform 1 precursor	100	100	100
GGCT	79017	gamma-glutamylcyclotransferase isoform 1	75	50	100
MYH14	79784	Myosin Heavy Chain 14	75	50	100
DOK3	79930	docking protein 3 isoform 1	87.5	100	75
RUFY1	80230	RUN and FYVE domain-containing protein 1 isoform a	75	75	75
PLEKHO2	80301	pleckstrin homology domain-containing family O member 2 isoform 1	87.5	100	75
CMIP	80790	C-Maf-inducing protein isoform C-Mip	87.5	75	100
TUBB1	81027	tubulin beta-1 chain	100	100	100
TXNDC5	81567	thioredoxin domain-containing protein 5 isoform 1 precursor	100	100	100
TSPAN14	81619	Tetraspanin 14	87.5	75	100
RAB1B	81876	ras-related protein Rab-1B	100	100	100
SH3BGRL3	83442	SH3 domain-binding glutamic acid-rich-like protein 3	100	100	100
SH3BGRL2	83699	SH3 domain-binding glutamic acid-rich-like protein 2	100	100	100
JAM3	83700	junctional adhesion molecule C isoform 1 precursor	75	75	75
FERMT3	83706	fermitin family homolog 3 long isoform	100	100	100
HDHD2	84064	haloacid dehalogenase-like hydrolase domain-containing protein 2 isoform X1	87.5	100	75
LZIC	84328	protein LZIC isoform b	100	100	100
TUBB6	84617	tubulin beta-6 chain isoform 1	75	75	75
PPP1R9B	84687	neurabin-2	87.5	75	100
TUBA1C	84790	tubulin alpha-1C chain isoform a	87.5	100	75
UBASH3B	84959	ubiquitin-associated and SH3 domain-containing protein B isoform X1	75	75	75
FGD3	89846	FYVE, RhoGEF and PH domain-containing protein 3 isoform a	87.5	75	100
ESAM	90952	endothelial cell-selective adhesion molecule precursor	100	100	100
MTDH	92140	protein LYRIC isoform 3	75	75	75
DTD1	92675	D-aminoacyl-tRNA deacylase 1 isoform 1	87.5	75	100
PKHD1	93035	Polycystic Kidney And Hepatic Disease 1 (Autosomal Recessive)-Like 1	87.5	75	100
ARHGAP18	93663	rho GTPase-activating protein 18 isoform X1	100	100	100
SYTL4	94121	synaptotagmin-like protein 4 isoform 1	100	100	100
PPP1R14A	94274	protein phosphatase 1 regulatory subunit 14A isoform 1	87.5	75	100
RAB3C	115827	ras-related protein Rab-3C isoform 1	75	100	50
CMTM5	116173	CKLF-like MARVEL transmembrane domain-containing protein 5 isoform f	87.5	100	75
ARAP1	116985	arf-GAP with Rho-GAP domain, ANK repeat and PH domain-containing protein 1 isoform c	100	100	100
TC2N	123036	tandem C2 domains nuclear protein isoform 1	75	75	75
ALDH16A1	126133	aldehyde dehydrogenase family 16 member A1 isoform 1	75	50	100
TANGO2	128989	transport and Golgi organization protein 2 homolog isoform i	87.5	75	100
CD109	135228	CD109 antigen isoform 1 preproprotein	100	100	100
MTPN	136319	myotrophin	87.5	75	100
TOM1L2	146691	TOM1-like protein 2 isoform 9	75	75	75
CNST	163882	consortin isoform X1	100	100	100
ANO6	196527	anoctamin-6 isoform d	100	100	100
UNC13D	201294	protein unc-13 homolog D	100	100	100
TUBB	203068	tubulin beta chain isoform b	100	100	100
LY6G6F	259215	lymphocyte antigen 6 complex locus protein G6f precursor	75	75	75
SSC5D	284297	soluble scavenger receptor cysteine-rich domain-containing protein SSC5D isoform 1 precursor	100	100	100
SLC9A9	285195	sodium/hydrogen exchanger 9	87.5	100	75
RAB37	326624	RAB37, Member RAS Oncogene Family	100	100	100
TSPAN33	340348	tetraspanin-33	87.5	75	100
ACTBL2	345651	beta-actin-like protein 2	75	50	100
NHLRC2	374354	NHL repeat-containing protein 2	87.5	75	100
PEDS1-UBE2V1	387522	TMEM189-UBE2V1 fusion protein	87.5	75	100
FLG2	388698	filaggrin-2	100	100	100
MYO18A	399687	unconventional myosin-XVIIIa isoform c	75	75	75
SULT1A4	445329	sulfotransferase 1A4	100	100	100
NME1-NME2	654364	NME1-NME2 protein	100	100	100
IGLL5	100423062	immunoglobulin lambda-like polypeptide 5 isoform 1	100	100	100
SAA2-SAA4	100528017	SAA2-SAA4 protein precursor	100	100	100
LOC102723407	102723407	Immunoglobulin Heavy Variable 4-38-2-Like	87.5	100	75
LOC102724023	102724023	Glutamine Amidotransferase Class 1 Domain Containing 3B	100	100	100
LOC110384692	110384692	Complement C4A (Rodgers Blood Group)-Like	100	100	100
GPX4	2879	phospholipid hydroperoxide glutathione peroxidase isoform C
PPCS	79717	phosphopantothenate--cysteine ligase isoform a
VPS37B	79720	vacuolar protein sorting-associated protein 37B isoform X1
GSK3B	2932	glycogen synthase kinase-3 beta isoform 1
ABCF1	23	ATP-binding cassette sub-family F member 1 isoform a
ACADM	34	medium-chain specific acyl-CoA dehydrogenase, mitochondrial isoform d precursor
TUBB3	10381	tubulin beta-3 chain isoform 1
ACAT1	38	acetyl-CoA acetyltransferase, mitochondrial isoform a precursor
GSTM2	2946	glutathione S-transferase Mu 2 isoform 1
ATP8A1	10396	phospholipid-transporting ATPase IA isoform X1
KRT33B	3884	keratin, type I cuticular Ha3-II
PGRMC2	10424	membrane-associated progesterone receptor component 2
GUCY1A1	2982	guanylate cyclase soluble subunit alpha-1 isoform A
ACP1	52	low molecular weight phosphotyrosine protein phosphatase isoform b
ACP2	53	lysosomal acid phosphatase isoform 1x precursor
GYS1	2997	glycogen [starch] synthase, muscle isoform 1
H1-2	3006	histone H1.2
ACTC1	70	actin, alpha cardiac muscle 1
TMX1	81542	thioredoxin-related transmembrane protein 1 precursor
H1-5	3009	histone H1.5
H2AX	3014	histone H2AX
RARS1	5917	arginine--tRNA ligase, cytoplasmic
HAGH	3029	hydroxyacylglutathione hydrolase, mitochondrial isoform 1 precursor
GLRX3	10539	glutaredoxin-3 isoform 1
RBP4	5950	retinol-binding protein 4 isoform a precursor
ADD3	120	gamma-adducin isoform X1
HARS1	3035	histidine--tRNA ligase, cytoplasmic isoform 1
ADK	132	adenosine kinase isoform b
GRK2	156	beta-adrenergic receptor kinase 1
ADSL	158	adenylosuccinate lyase isoform X1
LMAN1	3998	protein ERGIC-53 precursor
AP2A2	161	AP-2 complex subunit alpha-2 isoform X1
HCK	3055	tyrosine-protein kinase HCK isoform a
HCLS1	3059	hematopoietic lineage cell-specific protein isoform 1
HTT	3064	huntingtin isoform 2
VPS25	84313	vacuolar protein-sorting-associated protein 25
AGL	178	glycogen debranching enzyme isoform 1
RPS12	6206	40S ribosomal protein S12
AHCY	191	adenosylhomocysteinase isoform 1
CFHR2	3080	complement factor H-related protein 2 isoform 1 precursor
UBE2K	3093	ubiquitin-conjugating enzyme E2 K isoform 1
PPP2R2A	5520	serine/threonine-protein phosphatase 2A 55 kDa regulatory subunit B alpha isoform isoform 2
HLA-A	3105	HLA class I histocompatibility antigen, A alpha chain A*03:01:01:01 precursor
CNPY3	10695	protein canopy homolog 3 isoform 3 precursor
ALDH1A1	216	retinal dehydrogenase 1
ALDH9A1	223	4-trimethylaminobutyraldehyde dehydrogenase isoform 1
HMGCL	3155	hydroxymethylglutaryl-CoA lyase, mitochondrial isoform 1 precursor
ALDOC	230	fructose-bisphosphate aldolase C isoform X1
AKR1B1	231	aldo-keto reductase family 1 member B1 isoform 1
HNRNPH1	3187	heterogeneous nuclear ribonucleoprotein H isoform c
SAA2	6289	serum amyloid A-2 protein isoform a preproprotein
PLXNA4	91584	plexin-A4 isoform 1 precursor
ANGPT1	284	angiopoietin-1 isoform 1 precursor
ANK1	286	ankyrin-1 isoform X10
ANPEP	290	aminopeptidase N
SDC4	6385	syndecan-4 precursor
SLC25A6	293	ADP/ATP translocase 3
ANXA1	301	annexin A1 isoform X1
DNAJB2	3300	dnaJ homolog subfamily B member 2 isoform b
DNAJA1	3301	dnaJ homolog subfamily A member 1 isoform 1
SELENOP	6414	selenoprotein P isoform 2
MYH10	4628	myosin-10 isoform X7
ANXA6	309	annexin A6 isoform 1
HSPA6	3310	heat shock 70 kDa protein 6
SKP1	6500	S-phase kinase-associated protein 1 isoform b
NUDT2	318	bis(5'-nucleosyl)-tetraphosphatase [asymmetrical]
APOF	319	apolipoprotein F preproprotein
AP2S1	1175	AP-2 complex subunit sigma isoform X1
APLP2	334	amyloid-like protein 2 isoform 1 precursor
APOA1	335	apolipoprotein A-I isoform 1 preproprotein
APOA2	336	apolipoprotein A-II preproprotein
APOA4	337	apolipoprotein A-IV precursor
APOB	338	apolipoprotein B-100 precursor
APOC1	341	apolipoprotein C-I isoform a precursor
APOC2	344	apolipoprotein C-II precursor
APOC3	345	apolipoprotein C-III precursor
APOC4	346	apolipoprotein C-IV precursor
APOD	347	apolipoprotein D precursor
APOE	348	apolipoprotein E isoform a precursor
APOH	350	beta-2-glycoprotein 1 precursor
SPTBN2	6712	spectrin beta chain, non-erythrocytic 2 isoform X1
ERLIN2	11160	erlin-2 isoform 1
IMPA1	3612	inositol monophosphatase 1 isoform 2
SRP72	6731	signal recognition particle subunit SRP72 isoform 1
INPP5B	3633	type II inositol 1,4,5-trisphosphate 5-phosphatase isoform 1 precursor
ARF5	381	ADP-ribosylation factor 5
EIF3E	3646	eukaryotic translation initiation factor 3 subunit E isoform X1
ARG1	383	arginase-1 isoform 1
PACSIN2	11252	protein kinase C and casein kinase substrate in neurons protein 2 isoform D
RHOB	388	rho-related GTP-binding protein RhoB
RHOC	389	rho-related GTP-binding protein RhoC precursor
RHOG	391	rho-related GTP-binding protein RhoG isoform X1
STK3	6788	serine/threonine-protein kinase 3 isoform X1
ITGB5	3693	integrin beta-5 isoform a precursor
STK10	6793	serine/threonine-protein kinase 10
STRN	6801	striatin isoform X1
ARL1	400	ADP-ribosylation factor-like protein 1 isoform 1
ARL3	403	ADP-ribosylation factor-like protein 3 isoform X1
ARR3	407	arrestin-C
STXBP3	6814	syntaxin-binding protein 3
ASAH1	427	acid ceramidase isoform b
ASL	435	argininosuccinate lyase isoform 1
GET3	439	ATPase GET3
TACC1	6867	transforming acidic coiled-coil-containing protein 1 isoform 5
DLGAP4	22839	disks large-associated protein 4 isoform d
TAP1	6890	antigen peptide transporter 1 isoform 1
KLC1	3831	kinesin light chain 1 isoform 3
KPNA1	3836	importin subunit alpha-5
ATP2B1	490	plasma membrane calcium-transporting ATPase 1 isoform 2
KPNA3	3839	importin subunit alpha-4
KPNA4	3840	importin subunit alpha-3
TNPO1	3842	transportin-1 isoform 1
ATP5F1D	513	ATP synthase subunit delta, mitochondrial precursor
NT5C2	22978	cytosolic purine 5'-nucleotidase isoform 2
KRT1	3848	keratin, type II cytoskeletal 1
KRT2	3849	keratin, type II cytoskeletal 2 epidermal
ATP6V1C1	528	V-type proton ATPase subunit C 1
KRT5	3852	keratin, type II cytoskeletal 5
ATP6V0A1	535	V-type proton ATPase 116 kDa subunit a1 isoform 6
KRT6B	3854	keratin, type II cytoskeletal 6B
KRT7	3855	keratin, type II cytoskeletal 7
KRT9	3857	keratin, type I cytoskeletal 9
BAX	581	apoptosis regulator BAX isoform 1
BCHE	590	cholinesterase precursor
KRT13	3860	keratin, type I cytoskeletal 13 isoform a
BID	637	BH3-interacting domain death agonist isoform 1
KRT15	3866	keratin, type I cytoskeletal 15
BLVRA	644	biliverdin reductase A
KRT17	3872	keratin, type I cytoskeletal 17
BPGM	669	bisphosphoglycerate mutase
BSG	682	basigin isoform X1
SERPINA4	5267	kallistatin isoform 1
KRT82	3888	keratin, type II cuticular Hb2
KRT85	3891	keratin, type II cuticular Hb5 isoform 1
KRT86	3892	keratin, type II cuticular Hb6 isoform X1
TRPC6	7225	short transient receptor potential channel 6
LAMC1	3915	laminin subunit gamma-1 precursor
LAMP1	3916	lysosome-associated membrane glycoprotein 1 precursor
LAMP2	3920	lysosome-associated membrane glycoprotein 2 isoform C precursor
C2	717	complement C2 isoform 1 preproprotein
TTC1	7265	tetratricopeptide repeat protein 1
PLCB3	5331	1-phosphatidylinositol 4,5-bisphosphate phosphodiesterase beta-3 isoform 1
EGF	1950	pro-epidermal growth factor isoform X1
TUBB2A	7280	tubulin beta-2A chain isoform 1
RARRES2	5919	retinoic acid receptor responder protein 2 precursor
CASP14	23581	caspase-14 precursor
C7	730	complement component C7 precursor
C8A	731	complement component C8 alpha chain preproprotein
C8B	732	complement component C8 beta chain isoform 1 preproprotein
C9	735	complement component C9 preproprotein
RABGAP1	23637	rab GTPase-activating protein 1 isoform X1
PPA1	5464	inorganic pyrophosphatase
CAD	790	CAD protein isoform 1
UFD1	7353	ubiquitin recognition factor in ER-associated degradation protein 1 isoform A
LPP	4026	lipoma-preferred partner isoform X1
LTA4H	4048	leukotriene A-4 hydrolase isoform 1
LTBP1	4052	latent-transforming growth factor beta-binding protein 1 isoform X1
LTF	4057	lactotransferrin isoform 1 preproprotein
LUM	4060	lumican precursor
PPP1R7	5510	protein phosphatase 1 regulatory subunit 7 isoform 1
CAPN2	824	calpain-2 catalytic subunit isoform 1
MAN2A1	4124	alpha-mannosidase 2
CLIP1	6249	CAP-Gly domain-containing linker protein 1 isoform d
MAP4	4134	microtubule-associated protein 4 isoform X1
MARS1	4141	methionine--tRNA ligase, cytoplasmic
PPP3R1	5534	calcineurin subunit B type 1
CD46	4179	membrane cofactor protein isoform 2 precursor
CASP6	839	caspase-6 isoform alpha precursor
KRT23	25984	keratin, type I cytoskeletal 23 isoform 1
ME1	4199	NADP-dependent malic enzyme
VIL1	7429	villin-1
EZR	7430	ezrin
ALDH6A1	4329	methylmalonate-semialdehyde dehydrogenase [acylating], mitochondrial isoform 1 precursor
FGFR1OP2	26127	FGFR1 oncogene partner 2 isoform 1
GAPVD1	26130	GTPase-activating protein and VPS9 domain-containing protein 1 isoform X1
SERBP1	26135	plasminogen activator inhibitor 1 RNA-binding protein isoform 1
CD63	967	CD63 antigen isoform A
EIF4H	7458	eukaryotic translation initiation factor 4H isoform 1
CLIP2	7461	CAP-Gly domain-containing linker protein 2 isoform 1
SEPTIN7	989	septin-7 isoform X1
MTM1	4534	myotubularin isoform X3
CETP	1071	cholesteryl ester transfer protein isoform 1 precursor
TTC27	55622	tetratricopeptide repeat protein 27 isoform 1
CTSC	1075	dipeptidyl peptidase 1 isoform a preproprotein
LAT	27040	linker for activation of T-cells family member 1 isoform d
TBCB	1155	tubulin-folding cofactor B isoform 1
AP2M1	1173	AP-2 complex subunit mu isoform c
AP1S1	1174	AP-1 complex subunit sigma-1A
TMEM63A	9725	CSC1-like protein 1
CACYBP	27101	calcyclin-binding protein isoform 1
NACA	4666	nascent polypeptide-associated complex subunit alpha isoform d
TPP1	1200	tripeptidyl-peptidase 1 preproprotein
CXCR4	7852	C-X-C chemokine receptor type 4 isoform c
CLTB	1212	clathrin light chain B isoform a
NCK1	4690	cytoplasmic protein NCK1 isoform X1
PSAP	5660	prosaposin isoform b preproprotein
NDUFA10	4705	NADH dehydrogenase [ubiquinone] 1 alpha subcomplex subunit 10, mitochondrial isoform 2 precursor
COL1A1	1277	collagen alpha-1(I) chain preproprotein
COL1A2	1278	collagen alpha-2(I) chain precursor
COL6A1	1291	collagen alpha-1(VI) chain precursor
STAM	8027	signal transducing adapter molecule 1 isoform a
COMP	1311	cartilage oligomeric matrix protein precursor
COMT	1312	catechol O-methyltransferase isoform MB-COMT
UQCR10	29796	cytochrome b-c1 complex subunit 9 isoform a
NRDC	4898	nardilysin isoform a
COX4I1	1327	cytochrome c oxidase subunit 4 isoform 1, mitochondrial isoform X1
CERS2	29956	ceramide synthase 2 isoform X1
CLDN3	1365	claudin-3
EHD4	30844	EH domain-containing protein 4
OGDH	4967	2-oxoglutarate dehydrogenase, mitochondrial isoform X1
STOML2	30968	stomatin-like protein 2, mitochondrial isoform a
CRK	1398	adapter molecule crk isoform a
GBE1	2632	1,4-alpha-glucan-branching enzyme
OSBP	5007	oxysterol-binding protein 1
OXCT1	5019	succinyl-CoA:3-ketoacid coenzyme A transferase 1, mitochondrial isoform 1 precursor
CSE1L	1434	exportin-2 isoform 1
IKBKG	8517	NF-kappa-B essential modulator isoform b
CSNK2A1	1457	casein kinase II subunit alpha isoform a
CSNK2A2	1459	casein kinase II subunit alpha'
VCAN	1462	versican core protein isoform 1 precursor
AGPS	8540	alkyldihydroxyacetonephosphate synthase, peroxisomal precursor
CSTA	1475	cystatin-A
AP3B1	8546	AP-3 complex subunit beta-1 isoform 1
CTSW	1521	cathepsin W preproprotein
SCCPDH	51097	saccharopine dehydrogenase-like oxidoreductase
MADD	8567	MAP kinase-activating death domain protein isoform 11
DGKG	1608	diacylglycerol kinase gamma isoform 1
SERPINA5	5104	plasma serine protease inhibitor preproprotein
SAR1B	51128	GTP-binding protein SAR1b
DCTN1	1639	dynactin subunit 1 isoform 3
PDHA1	5160	pyruvate dehydrogenase E1 component subunit alpha, somatic form, mitochondrial isoform 2 precursor
GOT1	2805	aspartate aminotransferase, cytoplasmic
DDT	1652	D-dopachrome decarboxylase isoform a
DDX1	1653	ATP-dependent RNA helicase DDX1
DDX3X	1654	ATP-dependent RNA helicase DDX3X isoform 1
DDX6	1656	probable ATP-dependent RNA helicase DDX6 isoform X1
CFP	5199	properdin precursor
PFDN2	5202	prefoldin subunit 2
NT5C3A	51251	cytosolic 5'-nucleotidase 3A isoform 1
PFKM	5213	ATP-dependent 6-phosphofructokinase, muscle type isoform 3
C1RL	51279	complement C1r subcomponent-like protein isoform 1 precursor
DNM1	1759	dynamin-1 isoform 5
DNAH6	1768	dynein heavy chain 6, axonemal isoform X1
PGAM2	5224	phosphoglycerate mutase 2
DYNC1I2	1781	cytoplasmic dynein 1 intermediate chain 2 isoform 1
SNX9	51429	sorting nexin-9
DOK1	1796	docking protein 1 isoform a
UBE2J1	51465	ubiquitin-conjugating enzyme E2 J1
DSC1	1823	desmocollin-1 isoform Dsc1a preproprotein
HACD3	51495	very-long-chain (3R)-3-hydroxyacyl-CoA dehydratase 3
PHKB	5257	phosphorylase b kinase regulatory subunit beta isoform a
VTA1	51534	vacuolar protein sorting-associated protein VTA1 homolog isoform a
MYCT1	80177	myc target protein 1 isoform X1
EIF2S2	8894	eukaryotic translation initiation factor 2 subunit 2 isoform 1
CPNE3	8895	copine-3 isoform X1
RAD23A	5886	UV excision repair protein RAD23 homolog A isoform 1
ECM1	1893	extracellular matrix protein 1 isoform 3 precursor
PIK3CG	5294	phosphatidylinositol 4,5-bisphosphate 3-kinase catalytic subunit gamma isoform isoform X1
PIK3R1	5295	phosphatidylinositol 3-kinase regulatory subunit alpha isoform X1
EEF1D	1936	elongation factor 1-delta isoform X1
LIMD1	8994	LIM domain-containing protein 1
EEF2	1938	elongation factor 2
STK25	10494	serine/threonine-protein kinase 25 isoform 1
SEMA4D	10507	semaphorin-4D isoform X1
EIF1AX	1964	eukaryotic translation initiation factor 1A, X-chromosomal
TNPO3	23534	transportin-3 isoform 3
EIF2B1	1967	translation initiation factor eIF-2B subunit alpha
CALML5	51806	calmodulin-like protein 5
EIF4A2	1974	eukaryotic initiation factor 4A-II
RAB4B	53916	ras-related protein Rab-4B
EIF4E	1977	eukaryotic translation initiation factor 4E isoform 2
EIF4G1	1981	eukaryotic translation initiation factor 4 gamma 1 isoform 6
RHCE	6006	blood group Rh(CE) polypeptide isoform X1
LRRFIP1	9208	leucine-rich repeat flightless-interacting protein 1 isoform 3
VWA5A	4013	von Willebrand factor A domain-containing protein 5A isoform X1
VAPB	9217	vesicle-associated membrane protein-associated protein B/C isoform 1
MTMR12	54545	myotubularin-related protein 12 isoform 1
TBC1D13	54662	TBC1 domain family member 13 isoform a
PPP1CB	5500	serine/threonine-protein phosphatase PP1-beta catalytic subunit isoform 1
ENSA	2029	alpha-endosulfine isoform 1
HOOK3	84376	protein Hook homolog 3
PPP2CB	5516	serine/threonine-protein phosphatase 2A catalytic subunit beta isoform
CHCHD3	54927	MICOS complex subunit MIC19 isoform 1
MOB4	25843	MOB-like protein phocein isoform 1
PTPA	5524	serine/threonine-protein phosphatase 2A activator isoform a
PPP3CA	5530	serine/threonine-protein phosphatase 2B catalytic subunit alpha isoform isoform 1
ORAI1	84876	calcium release-activated calcium channel protein 1
ADIPOQ	9370	adiponectin precursor
TM9SF2	9375	transmembrane 9 superfamily member 2 precursor
ETFB	2109	electron transfer flavoprotein subunit beta isoform 2
PRKACA	5566	cAMP-dependent protein kinase catalytic subunit alpha isoform 3
SELENOF	9403	selenoprotein F isoform 1 precursor
UBA6	55236	ubiquitin-like modifier-activating enzyme 6
PRKAR1B	5575	cAMP-dependent protein kinase type I-beta regulatory subunit
LDLRAP1	26119	low density lipoprotein receptor adapter protein 1
F13B	2165	coagulation factor XIII B chain isoform X1
FABP5	2171	fatty acid-binding protein 5
ACSL1	2180	long-chain-fatty-acid--CoA ligase 1 isoform a
ACSL4	2182	long-chain-fatty-acid--CoA ligase 4 isoform X2
FAH	2184	fumarylacetoacetase
FBLN1	2192	fibulin-1 isoform D precursor
FARSA	2193	phenylalanine--tRNA ligase alpha subunit
DOCK10	55619	dedicator of cytokinesis protein 10 isoform 3
YES1	7525	tyrosine-protein kinase Yes
FCN1	2219	ficolin-1 precursor
MAP2K1	5604	dual specificity mitogen-activated protein kinase kinase 1
IPO9	55705	importin-9
NECAP2	55707	adaptin ear-binding coat-associated protein 2 isoform 2
EMC2	9694	ER membrane protein complex subunit 2 isoform 1
MYO5A	4644	unconventional myosin-Va isoform 4
PRPSAP1	5635	phosphoribosyl pyrophosphate synthase-associated protein 1 isoform 1
PRPSAP2	5636	phosphoribosyl pyrophosphate synthase-associated protein 2 isoform 6
LGMN	5641	legumain isoform X1
MINDY1	55793	ubiquitin carboxyl-terminal hydrolase MINDY-1 isoform X12
MTSS1	9788	protein MTSS 1 isoform X1
FLG	2312	filaggrin
COPS5	10987	COP9 signalosome complex subunit 5
IST1	9798	IST1 homolog isoform c
FLNB	2317	filamin-B isoform 1
FLNC	2318	filamin-C isoform a
C2CD5	9847	C2 domain-containing protein 5 isoform f
CFI	3426	complement factor I isoform 4 preproprotein
FNTA	2339	protein farnesyltransferase/geranylgeranyltransferase type-1 subunit alpha
MTOR	2475	serine/threonine-protein kinase mTOR isoform 1
FTH1	2495	ferritin heavy chain
NIT2	56954	omega-amidase NIT2
FYN	2534	tyrosine-protein kinase Fyn isoform X1
SSBP1	6742	single-stranded DNA-binding protein, mitochondrial precursor
GAK	2580	cyclin-G-associated kinase isoform X1
CHMP1B	57132	charged multivesicular body protein 1b
LRRC32	2615	transforming growth factor beta activator LRRC32 isoform a precursor
MBLAC2	153364	metallo-beta-lactamase domain-containing protein 2
GART	2618	trifunctional purine biosynthetic protein adenosine-3 isoform 1
ITGAV	3685	integrin alpha-V isoform 1 preproprotein
ABCB6	10058	ATP-binding cassette sub-family B member 6, mitochondrial isoform 1
PSMC4	5704	26S proteasome regulatory subunit 6B isoform 1
MAVS	57506	mitochondrial antiviral-signaling protein isoform 1
GK	2710	glycerol kinase isoform X1
GLB1	2720	beta-galactosidase isoform d precursor
GCLM	2730	glutamate--cysteine ligase regulatory subunit isoform 1
GLO1	2739	lactoylglutathione lyase
GLUD1	2746	glutamate dehydrogenase 1, mitochondrial isoform a precursor
GMFB	2764	glia maturation factor beta
PSMD8	5714	26S proteasome non-ATPase regulatory subunit 8
PSMD9	5715	26S proteasome non-ATPase regulatory subunit 9 isoform 1
GNAI3	2773	guanine nucleotide-binding protein G(i) subunit alpha-3
PSMD12	5718	26S proteasome non-ATPase regulatory subunit 12 isoform 1
GNAS	2778	protein GNAS isoform X1
LRPPRC	10128	leucine-rich PPR motif-containing protein, mitochondrial precursor
VSIR	64115	V-type immunoglobulin domain-containing suppressor of T-cell activation precursor
GNB2	2783	guanine nucleotide-binding protein G(I)/G(S)/G(T) subunit beta-2
GNG11	2791	guanine nucleotide-binding protein G(I)/G(S)/G(O) subunit gamma-11 precursor
SLFN14	342618	protein SLFN14 isoform X1
SLC25A15	10166	mitochondrial ornithine transporter 1
SFN	2810	14-3-3 protein sigma
PSMD14	10213	26S proteasome non-ATPase regulatory subunit 14
PTPRA	5786	receptor-type tyrosine-protein phosphatase alpha isoform 3 precursor
PTPRC	5788	receptor-type tyrosine-protein phosphatase C isoform 1 precursor
RAB21	23011	ras-related protein Rab-21
STAM2	10254	signal transducing adapter molecule 2
ABCC4	10257	multidrug resistance-associated protein 4 isoform 1
GPLD1	2822	phosphatidylinositol-glycan-specific phospholipase D isoform X1
PYGM	5837	glycogen phosphorylase, muscle form isoform 1
GPX3	2878	glutathione peroxidase 3 isoform 2 precursor
QDPR	5860	dihydropteridine reductase isoform 1
KRT10	3858	keratin, type I cytoskeletal 10 isoform 2
KRT12	3859	keratin, type I cytoskeletal 12
RAB4A	5867	ras-related protein Rab-4A isoform 1
TUBAL3	79861	tubulin alpha chain-like 3 isoform 1
POTEJ	653781	POTE ankyrin domain family member J isoform X1
POF1B	79983	protein POF1B isoform 2
RAB13	5872	ras-related protein Rab-13 isoform 1
UXS1	80146	UDP-glucuronic acid decarboxylase 1 isoform 1
KRT31	3881	keratin, type I cuticular Ha1
TPP2	7174	tripeptidyl-peptidase 2 isoform X1
FKBP15	23307	FK506-binding protein 15
DMXL2	23312	dmX-like protein 2 isoform 4
MPIG6B	80739	megakaryocyte and platelet inhibitory receptor G6b isoform G6b-A precursor
CYB5B	80777	cytochrome b5 type B
EIF3M	10480	eukaryotic translation initiation factor 3 subunit M isoform 1
RANBP1	5902	ran-specific GTPase-activating protein isoform 1
H1-3	3007	histone H1.3
STMN1	3925	stathmin isoform b
PLCB2	5330	1-phosphatidylinositol 4,5-bisphosphate phosphodiesterase beta-2 isoform X3
F2RL3	9002	proteinase-activated receptor 4 preproprotein
TSC22D4	81628	TSC22 domain family protein 4 isoform a
UBE2M	9040	NEDD8-conjugating enzyme Ubc12
SFXN3	81855	sideroflexin-3 isoform 2
DCTN2	10540	dynactin subunit 2 isoform 1
RCN2	5955	reticulocalbin-2 isoform b precursor
SLC16A3	9123	monocarboxylate transporter 4
RENBP	5973	N-acylglucosamine 2-epimerase
AGPAT1	10554	1-acyl-sn-glycerol-3-phosphate acyltransferase alpha isoform 2
RABEP1	9135	rab GTPase-binding effector protein 1 isoform X1
UBE2N	7334	ubiquitin-conjugating enzyme E2 N
TMX3	54495	protein disulfide-isomerase TMX3 isoform 1 precursor
ABCE1	6059	ATP-binding cassette sub-family E member 1
MTHFS	10588	5-formyltetrahydrofolate cyclo-ligase isoform a
RP2	6102	protein XRP2
RAB3GAP2	25782	rab3 GTPase-activating protein non-catalytic subunit
HEXB	3074	beta-hexosaminidase subunit beta isoform 1 preproprotein
UQCRFS1	7386	cytochrome b-c1 complex subunit Rieske, mitochondrial
CFHR1	3078	complement factor H-related protein 1 isoform 1 precursor
PMVK	10654	phosphomevalonate kinase isoform 1
ACSS1	84532	acetyl-coenzyme A synthetase 2-like, mitochondrial isoform 1 precursor
BANK1	55024	B-cell scaffold protein with ankyrin repeats isoform 1
ABHD14B	84836	protein ABHD14B isoform 1
UACA	55075	uveal autoantigen with coiled-coil domains and ankyrin repeats isoform X1
C1orf198	84886	uncharacterized protein C1orf198 isoform 1
HLA-E	3133	HLA class I histocompatibility antigen, alpha chain E isoform X1
S100A7	6278	protein S100-A7
HNRNPA2B1	3181	heterogeneous nuclear ribonucleoproteins A2/B1 isoform X1
HNRNPF	3185	heterogeneous nuclear ribonucleoprotein F
SAA1	6288	serum amyloid A-1 protein preproprotein
WASF3	10810	wiskott-Aldrich syndrome protein family member 3 isoform 2
UBE2L5	171222	ubiquitin-conjugating enzyme E2 L5
SERPINB3	6317	serpin B3
PGRMC1	10857	membrane-associated progesterone receptor component 1 isoform 1
TSPAN9	10867	tetraspanin-9
CFHR3	10878	complement factor H-related protein 3 isoform 1 precursor
SDCBP	6386	syntenin-1 isoform 7
SDHB	6390	succinate dehydrogenase [ubiquinone] iron-sulfur subunit, mitochondrial precursor
SEC13	6396	protein SEC13 homolog isoform X1
COPS8	10920	COP9 signalosome complex subunit 8 isoform 1
SFXN1	94081	sideroflexin-1 isoform 1
PABPC1	26986	polyadenylate-binding protein 1
VPS26B	112936	vacuolar protein sorting-associated protein 26B
SHMT2	6472	serine hydroxymethyltransferase, mitochondrial isoform 1 precursor
PGLYRP2	114770	N-acetylmuramoyl-L-alanine amidase isoform 2 precursor
C1QTNF3	114899	complement C1q tumor necrosis factor-related protein 3 isoform b precursor
WDR11	55717	WD repeat-containing protein 11
MYO9B	4650	unconventional myosin-IXb isoform 1
SMTN	6525	smoothelin isoform f
SLC9A1	6548	sodium/hydrogen exchanger 1
COPS6	10980	COP9 signalosome complex subunit 6
DNAJB1	3337	dnaJ homolog subfamily B member 1 isoform 1
HSPG2	3339	basement membrane-specific heparan sulfate proteoglycan core protein isoform X1
RELN	5649	reelin isoform a precursor
MICOS13	125988	MICOS complex subunit MIC13 isoform 1
GIPC3	126326	PDZ domain-containing protein GIPC3 isoform X1
ARL8A	127829	ADP-ribosylation factor-like protein 8A isoform 1
IDH3A	3419	isocitrate dehydrogenase [NAD] subunit alpha, mitochondrial precursor
SEPTIN2	4735	septin-2 isoform g
IGFALS	3483	insulin-like growth factor-binding protein complex acid labile subunit isoform 1 precursor
STXBP5	134957	syntaxin-binding protein 5 isoform b
NMT1	4836	glycylpeptide N-tetradecanoyltransferase 1
SRI	6717	sorcin isoform A
NUDT3	11165	diphosphoinositol polyphosphate phosphohydrolase 1
NRGN	4900	neurogranin
INPP5D	3635	phosphatidylinositol 3,4,5-trisphosphate 5-phosphatase 1 isoform a
PLPBP	11212	pyridoxal phosphate homeostasis protein isoform 1
STAT1	6772	signal transducer and activator of transcription 1-alpha/beta isoform 12
EEA1	8411	early endosome antigen 1 isoform X1
STAT5A	6776	signal transducer and activator of transcription 5A isoform 1
PDCD6	10016	programmed cell death protein 6 isoform 1
NAE1	8883	NEDD8-activating enzyme E1 regulatory subunit isoform d
KRT78	196374	keratin, type II cytoskeletal 78 isoform 1
CUL3	8452	cullin-3 isoform 3
ATRN	8455	attractin isoform 1 preproprotein
ACOT7	11332	cytosolic acyl coenzyme A thioester hydrolase isoform hBACHb
STX4	6810	syntaxin-4 isoform 3
STXBP1	6812	syntaxin-binding protein 1 isoform a
STT3A	3703	dolichyl-diphosphooligosaccharide--protein glycosyltransferase subunit STT3A isoform a
GABARAPL2	11345	gamma-aminobutyric acid receptor-associated protein-like 2
ITPR2	3709	inositol 1,4,5-trisphosphate receptor type 2 isoform X1
VAMP7	6845	vesicle-associated membrane protein 7 isoform 1
CD82	3732	CD82 antigen isoform X1
GNB4	59345	guanine nucleotide-binding protein subunit beta-4 isoform X1
KRT6C	286887	keratin, type II cytoskeletal 6C
SEC31A	22872	protein transport protein Sec31A isoform 1
ENPP4	22875	bis(5'-adenosyl)-triphosphatase ENPP4 precursor
DENND3	22898	DENN domain-containing protein 3 isoform 4
PDE3A	5139	cGMP-inhibited 3',5'-cyclic phosphodiesterase A isoform 1
DDX3Y	8653	ATP-dependent RNA helicase DDX3Y isoform 1
COPS4	51138	COP9 signalosome complex subunit 4 isoform 3
GNAT3	346562	guanine nucleotide-binding protein G(t) subunit alpha-3
TUBB8	347688	tubulin beta-8 chain isoform 1
NMNAT3	349565	nicotinamide/nicotinic acid mononucleotide adenylyltransferase 3 isoform X1
GSTK1	373156	glutathione S-transferase kappa 1 isoform b
KRT37	8688	keratin, type I cuticular Ha7
KRT4	3851	keratin, type II cytoskeletal 4
TNIK	23043	TRAF2 and NCK-interacting protein kinase isoform 1
KRT6A	3853	keratin, type II cytoskeletal 6A
THBS4	7060	thrombospondin-4 isoform a precursor
RAP1GAP2	23108	rap1 GTPase-activating protein 2 isoform X1
ZZEF1	23140	zinc finger ZZ-type and EF-hand domain-containing protein 1 isoform X1
SUCLG1	8802	succinate--CoA ligase [ADP/GDP-forming] subunit alpha, mitochondrial precursor
SUCLA2	8803	succinate--CoA ligase [ADP-forming] subunit beta, mitochondrial precursor
TMSB4X	7114	thymosin beta-4
KRT14	3861	keratin, type I cytoskeletal 14
TPD52L2	7165	tumor protein D54 isoform a
KRT16	3868	keratin, type I cytoskeletal 16
VPS13A	23230	vacuolar protein sorting-associated protein 13A isoform A
KRT19	3880	keratin, type I cytoskeletal 19
ATP5MF-PTCD1	100526740	ATP5J2-PTCD1 fusion protein
DNM3	26052	dynamin-3 isoform X1
KIF13B	23303	kinesin-like protein KIF13B isoform X1
ARMCX3	51566	armadillo repeat-containing X-linked protein 3
PPIAL4H	105371242	peptidyl-prolyl cis-trans isomerase A-like 4H
PIGR	5284	polymeric immunoglobulin receptor precursor
AHCYL2	23382	adenosylhomocysteinase 3 isoform a
TSG101	7251	tumor susceptibility gene 101 protein
TSNAX	7257	translin-associated protein X
CYB5R1	51706	NADH-cytochrome b5 reductase 1
NBEA	26960	neurobeachin isoform 4
FERMT1	55612	fermitin family homolog 1 isoform X1
PLCG2	5336	1-phosphatidylinositol 4,5-bisphosphate phosphodiesterase gamma-2
UBA3	9039	NEDD8-activating enzyme E1 catalytic subunit isoform 1
DOCK8	81704	dedicator of cytokinesis protein 8 isoform 1
STK26	51765	serine/threonine-protein kinase 26 isoform 1
TXNRD1	7296	thioredoxin reductase 1, cytoplasmic isoform 5
PRDX4	10549	peroxiredoxin-4 precursor
TRIM25	7706	E3 ubiquitin/ISG15 ligase TRIM25
LGALS7	3963	galectin-7
HSDL1	83693	inactive hydroxysteroid dehydrogenase-like protein 1 isoform a
TMSB10	9168	thymosin beta-10
PLXNB2	23654	plexin-B2 isoform 1 precursor
PITPNB	23760	phosphatidylinositol transfer protein beta isoform isoform X1
COLEC10	10584	collectin-10 isoform 1 precursor
UQCRB	7381	cytochrome b-c1 complex subunit 7 isoform 1
AHSA1	10598	activator of 90 kDa heat shock protein ATPase homolog 1 isoform 1
PGLS	25796	6-phosphogluconolactonase
MAPKAPK2	9261	MAP kinase-activated protein kinase 2 isoform 2
CYTH2	9266	cytohesin-2 isoform X1
METTL7A	25840	methyltransferase-like protein 7A precursor
TOMM70	9868	mitochondrial import receptor subunit TOM70
RABGAP1L	9910	rab GTPase-activating protein 1-like isoform X1
VAV1	7409	proto-oncogene vav isoform 1
H2AC16	8332	histone H2A type 1
BSDC1	55108	BSD domain-containing protein 1 isoform e
PNKD	25953	probable hydrolase PNKD isoform 1 precursor
DHRS7B	25979	dehydrogenase/reductase SDR family member 7B isoform 1
SRGN	5552	serglycin isoform 1 precursor
VDAC3	7419	voltage-dependent anion-selective channel protein 3 isoform 2
TKFC	26007	triokinase/FMN cyclase isoform X1
DCTN3	11258	dynactin subunit 3 isoform 1
DNAJB6	10049	dnaJ homolog subfamily B member 6 isoform X1
OIT3	170392	oncoprotein-induced transcript 3 protein precursor
NPEPPS	9520	puromycin-sensitive aminopeptidase isoform 1
ABHD10	55347	palmitoyl-protein thioesterase ABHD10, mitochondrial isoform 1 precursor
HIBCH	26275	3-hydroxyisobutyryl-CoA hydrolase, mitochondrial isoform X1
FAM162A	26355	protein FAM162A
PKN1	5585	serine/threonine-protein kinase N1 isoform 1
MTHFR	4524	methylenetetrahydrofolate reductase isoform 1
TXNDC12	51060	thioredoxin domain-containing protein 12 precursor
PAFAH1B2	5049	platelet-activating factor acetylhydrolase IB subunit alpha2 isoform a
AP3M1	26985	AP-3 complex subunit mu-1 isoform a
MYH11	4629	myosin-11 isoform SM1B
SEC24C	9632	protein transport protein Sec24C isoform X1
TUBA3D	113457	tubulin alpha-3D chain
MYO1C	4641	unconventional myosin-Ic isoform a
RUVBL1	8607	ruvB-like 1 isoform X1
SBDS	51119	ribosome maturation protein SBDS
RAB11FIP3	9727	rab11 family-interacting protein 3 isoform 3
PTP4A1	7803	protein tyrosine phosphatase type IVA 1 isoform 3
CHMP2A	27243	charged multivesicular body protein 2a isoform X1
STK39	27347	STE20/SPS1-related proline-alanine-rich protein kinase
NARS1	4677	asparagine--tRNA ligase, cytoplasmic
SNX2	6643	sorting nexin-2 isoform 1
PLGRKT	55848	plasminogen receptor (KT)
DBNL	28988	drebrin-like protein isoform c
REEP5	7905	receptor expression-enhancing protein 5
NDUFS3	4722	NADH dehydrogenase [ubiquinone] iron-sulfur protein 3, mitochondrial precursor
MYDGF	56005	myeloid-derived growth factor precursor
TMEM43	79188	transmembrane protein 43
NAPG	8774	gamma-soluble NSF attachment protein isoform X1
KRT76	51350	keratin, type II cytoskeletal 2 oral
OXSR1	9943	serine/threonine-protein kinase OSR1 isoform X1
SEC62	7095	translocation protein SEC62
CIAPIN1	57019	anamorsin isoform 1
KRT80	144501	keratin, type II cytoskeletal 80 isoform X1
PSMB6	5694	proteasome subunit beta type-6 isoform 1
BROX	148362	BRO1 domain-containing protein BROX isoform X3
PSMB8	5696	proteasome subunit beta type-8 isoform E2 precursor
HDAC6	10013	histone deacetylase 6 isoform a
SEPTIN9	10801	septin-9 isoform a
TPM4	7171	tropomyosin alpha-4 chain isoform X1
BICD2	23299	protein bicaudal D homolog 2 isoform 1
HSPE1-MOB4	100529241	HSPE1-MOB4 protein
HEBP1	50865	heme-binding protein 1
TMED5	50999	transmembrane emp24 domain-containing protein 5 isoform 1 precursor
COPS3	8533	COP9 signalosome complex subunit 3 isoform 1
RELCH	57614	RAB11-binding protein RELCH isoform a
BCAS1	8537	breast carcinoma-amplified sequence 1 isoform X5
HM13	81502	minor histocompatibility antigen H13 isoform 3
CDC42BPB	9578	serine/threonine-protein kinase MRCK beta isoform X1
DERA	51071	deoxyribose-phosphate aldolase isoform 1
CRYL1	51084	lambda-crystallin homolog isoform 1
MAPK3	5595	mitogen-activated protein kinase 3 isoform 1
ACTR1B	10120	beta-centractin
PSMD13	5719	26S proteasome non-ATPase regulatory subunit 13 isoform 2
ARPC5L	81873	actin-related protein 2/3 complex subunit 5-like protein
ACOT9	23597	acyl-coenzyme A thioesterase 9, mitochondrial isoform a precursor
TRAP1	10131	heat shock protein 75 kDa, mitochondrial isoform 1 precursor
RTCA	8634	RNA 3'-terminal phosphate cyclase isoform a
IRAK4	51135	interleukin-1 receptor-associated kinase 4 isoform a
EIF3A	8661	eukaryotic translation initiation factor 3 subunit A
EIF3B	8662	eukaryotic translation initiation factor 3 subunit B isoform 1
EIF3H	8667	eukaryotic translation initiation factor 3 subunit H
PF4V1	5197	platelet factor 4 variant precursor
HSD17B11	51170	estradiol 17-beta-dehydrogenase 11 precursor
SNX3	8724	sorting nexin-3 isoform a
TGFBI	7045	transforming growth factor-beta-induced protein ig-h3 precursor
RAB11A	8766	ras-related protein Rab-11A isoform 1
SAMM50	25813	sorting and assembly machinery component 50 homolog
TOR4A	54863	torsin-4A
PRRC1	133619	protein PRRC1 isoform 1
RTN3	10313	reticulon-3 isoform e
SNAP29	9342	synaptosomal-associated protein 29
FRMD4B	23150	FERM domain-containing protein 4B isoform X1
PGK2	5232	phosphoglycerate kinase 2
IQGAP1	8826	ras GTPase-activating-like protein IQGAP1
GGH	8836	gamma-glutamyl hydrolase precursor
LIMA1	51474	LIM domain and actin-binding protein 1 isoform 1
CHMP5	51510	charged multivesicular body protein 5 isoform 1
SVEP1	79987	sushi, von Willebrand factor type A, EGF and pentraxin domain-containing protein 1 precursor
SERPINB12	89777	serpin B12 isoform X1
XPOT	11260	exportin-T isoform X1
SLC44A2	57153	choline transporter-like protein 2 isoform 3
COASY	80347	bifunctional coenzyme A synthase isoform c
DDX19A	55308	ATP-dependent RNA helicase DDX19A isoform 1
AP1S2	8905	AP-1 complex subunit sigma-2 isoform 2
RTRAF	51637	RNA transcription, translation and transport factor protein
AP3D1	8943	AP-3 complex subunit delta-1 isoform 3
SUGT1	10910	protein SGT1 homolog isoform B
PSMD4	5710	26S proteasome non-ATPase regulatory subunit 4 isoform 1
PSMD7	5713	26S proteasome non-ATPase regulatory subunit 7
EIF2S3B	255308	eukaryotic translation initiation factor 2 subunit 3B isoform 1
COPZ1	22818	coatomer subunit zeta-1 isoform 4
ATP2C1	27032	calcium-transporting ATPase type 2C member 1 isoform 2d
PACS1	55690	phosphofurin acidic cluster sorting protein 1
EXOC4	60412	exocyst complex component 4 isoform a
KRT73	319101	keratin, type II cytoskeletal 73
SPCS3	60559	signal peptidase complex subunit 3
DCUN1D1	54165	DCN1-like protein 1 isoform X2
KPNA6	23633	importin subunit alpha-7 isoform X1
TMEM30A	55754	cell cycle control protein 50A isoform 1
SIAE	54414	sialate O-acetylesterase isoform 1 precursor
UBE2V2	7336	ubiquitin-conjugating enzyme E2 variant 2 isoform X1
RAB38	23682	ras-related protein Rab-38
MAGT1	84061	magnesium transporter protein 1 isoform 2
NCALD	83988	neurocalcin-delta
TOMM20	9804	mitochondrial import receptor subunit TOM20 homolog
RPN2	6185	dolichyl-diphosphooligosaccharide--protein glycosyltransferase subunit 2 isoform 4 precursor
NAXE	128240	NAD(P)H-hydrate epimerase precursor
THBS3	7059	thrombospondin-3 isoform X1
CHMP6	79643	charged multivesicular body protein 6 isoform X1
PZP	5858	pregnancy zone protein isoform X1
USP9X	8239	probable ubiquitin carboxyl-terminal hydrolase FAF-X isoform X1
NUDT5	11164	ADP-sugar pyrophosphatase isoform 1
VPS37A	137492	vacuolar protein sorting-associated protein 37A isoform 1
ARHGAP17	55114	rho GTPase-activating protein 17 isoform X1
PLXDC2	84898	plexin domain-containing protein 2 isoform X1
CCS	9973	copper chaperone for superoxide dismutase
ATAD3A	55210	ATPase family AAA domain-containing protein 3A isoform 1
S100A8	6279	protein S100-A8 isoform d
APMAP	57136	adipocyte plasma membrane-associated protein
STON2	85439	stonin-2 isoform X1
ARL8B	55207	ADP-ribosylation factor-like protein 8B
RUVBL2	10856	ruvB-like 2 isoform 1
ATP5MG	10632	ATP synthase subunit g, mitochondrial
MPDU1	9526	mannose-P-dolichol utilization defect 1 protein isoform X1
YOD1	55432	ubiquitin thioesterase OTU1 isoform 1
PDAP1	11333	28 kDa heat- and acid-stable phosphoprotein
PSMD3	5709	26S proteasome non-ATPase regulatory subunit 3
DUS4L-BCAP29	115253422	DUS4L-BCAP29 protein isoform a
ATP5IF1	93974	ATPase inhibitor, mitochondrial isoform 1 precursor
PROSER2	254427	proline and serine-rich protein 2
APOL1	8542	apolipoprotein L1 isoform b precursor
ATL1	51062	atlastin-1 isoform a
RGS6	9628	regulator of G-protein signaling 6 isoform X1
NPLOC4	55666	nuclear protein localization protein 4 homolog isoform X1
TMED9	54732	transmembrane emp24 domain-containing protein 9 precursor
SBSN	374897	suprabasin isoform X1
ZNF185	7739	zinc finger protein 185 isoform X1
SLK	9748	STE20-like serine/threonine-protein kinase isoform 1
FAM107B	83641	protein FAM107B isoform b
LRG1	116844	leucine-rich alpha-2-glycoprotein precursor
DCD	117159	dermcidin isoform 2 preproprotein
MAPKAPK3	7867	MAP kinase-activated protein kinase 3
LAMTOR2	28956	ragulator complex protein LAMTOR2 isoform 1
DCTN4	51164	dynactin subunit 4 isoform a
DCXR	51181	L-xylulose reductase isoform 1
APOM	55937	apolipoprotein M isoform 1
TMEM109	79073	transmembrane protein 109 precursor
NLRX1	79671	NLR family member X1 isoform X1
PRTFDC1	56952	phosphoribosyltransferase domain-containing protein 1 isoform 1
SUMO4	387082	small ubiquitin-related modifier 4
VPS26C	10311	vacuolar protein sorting-associated protein 26C isoform 1
PPIAL4A	653505	peptidyl-prolyl cis-trans isomerase A-like 4A
GLIPR2	152007	Golgi-associated plant pathogenesis-related protein 1 isoform e
H2BC17	8348	histone H2B type 1-O
SSR1	6745	translocon-associated protein subunit alpha isoform 1 precursor
GRHPR	9380	glyoxylate reductase/hydroxypyruvate reductase isoform X1
PSMD1	5707	26S proteasome non-ATPase regulatory subunit 1 isoform 1
PITHD1	57095	PITH domain-containing protein 1
TBC1D10B	26000	TBC1 domain family member 10B
NEXN	91624	nexilin isoform X1
CALHM5	254228	calcium homeostasis modulator protein 5
LY6G6F-LY6G6D	110599563	LY6G6F-LY6G6D protein precursor
KRT77	374454	keratin, type II cytoskeletal 1b
TMED4	222068	transmembrane emp24 domain-containing protein 4 isoform 1 precursor
TREML1	340205	trem-like transcript 1 protein isoform X1
LSM2	57819	U6 snRNA-associated Sm-like protein LSm2
SEC23A	10484	protein transport protein Sec23A isoform X1
FERMT2	10979	fermitin family homolog 2 isoform X1
TBC1D15	64786	TBC1 domain family member 15 isoform 3
ARPC1A	10552	actin-related protein 2/3 complex subunit 1A isoform 1
SQOR	58472	sulfide:quinone oxidoreductase, mitochondrial
ABCB8	11194	mitochondrial potassium channel ATP-binding subunit isoform a
HECTD3	79654	E3 ubiquitin-protein ligase HECTD3
DDRGK1	65992	DDRGK domain-containing protein 1
APOA5	116519	apolipoprotein A-V precursor
MRPS36	92259	28S ribosomal protein S36, mitochondrial
VPS28	51160	vacuolar protein sorting-associated protein 28 homolog isoform 1
XPO7	23039	exportin-7 isoform a
CHID1	66005	chitinase domain-containing protein 1 isoform X1
SNX12	29934	sorting nexin-12 isoform 1
SERPINA10	51156	protein Z-dependent protease inhibitor isoform X1
IRAG1	10335	inositol 1,4,5-triphosphate receptor associated 1 isoform d
CA13	377677	carbonic anhydrase 13
NCSTN	23385	nicastrin isoform 1 precursor
SNX5	27131	sorting nexin-5 isoform a
STT3B	201595	dolichyl-diphosphooligosaccharide--protein glycosyltransferase subunit STT3B
PGAM4	441531	phosphoglycerate mutase 4
TRAPPC3	27095	trafficking protein particle complex subunit 3 isoform 2
SLAIN2	57606	SLAIN motif-containing protein 2 isoform X1
FIS1	51024	mitochondrial fission 1 protein
STRN4	29888	striatin-4 isoform X1
ATP6V1H	51606	V-type proton ATPase subunit H isoform 1

## Sheet: Supplementary Table S3
Supplementary Table S3: List of Reactome pathways for EV proteins significantly different between ME/CFS and controls at baseline (0h), related to Figure 3B
Reactome pathways	nGenes	Number of genes in pathway	p-value	Adjusted p-value	Genes
Metabolism R-HSA-1430728	11	2049	0.000153776	0.0305038	MPST;PSMA5;GGCT;RAP1A;PRKAR2A;PTGES3;AKR1A1;CMPK1;ADH5;DARS1;KPNB1
Suppression Of Phagosomal Maturation R-HSA-9637687	2	13	0.000179434	0.0305038	KPNB1;RAB7A
Biological Oxidations R-HSA-211859	4	218	0.000342952	0.0388679	GGCT;PTGES3;AKR1A1;ADH5
Response Of Mtb To Phagocytosis R-HSA-9637690	2	22	0.000526805	0.0418382	KPNB1;RAB7A
Neutrophil Degranulation R-HSA-6798695	5	468	0.000705785	0.0418382	PSMA5;RAP1A;KPNB1;TXNDC5;RAB7A
Infection With Mycobacterium Tuberculosis R-HSA-9635486	2	26	0.000738321	0.0418382	KPNB1;RAB7A
Adjusted p-value > 0.05
Striated Muscle Contraction R-HSA-390522	2	33	0.00119142	0.0578688	ACTN3;VIM
Glutathione Conjugation R-HSA-156590	2	36	0.00141747	0.0602424	GGCT;AKR1A1
Glucagon-like Peptide-1 (GLP1) Regulates Insulin Secretion R-HSA-381676	2	42	0.00192604	0.0727614	RAP1A;PRKAR2A
Apoptosis R-HSA-109581	3	178	0.00259398	0.0881955	PSMA5;VIM;KPNB1
Apoptotic Execution Phase R-HSA-75153	2	52	0.00293779	0.0899879	VIM;KPNB1
Infectious Disease R-HSA-5663205	6	961	0.00317604	0.0899879	PSMA5;HNRNPK;PRKAR2A;PTGES3;KPNB1;RAB7A
Programmed Cell Death R-HSA-5357801	3	208	0.00402123	0.105171	PSMA5;VIM;KPNB1
Adaptive Immune System R-HSA-1280218	5	733	0.0050226	0.117205	PSMA5;RAP1A;DAPP1;BLMH;RAB7A
Mitotic Anaphase R-HSA-68882	3	232	0.00545021	0.117205	PSMA5;KPNB1;PAFAH1B1
Mitotic Metaphase And Anaphase R-HSA-2555396	3	233	0.00551554	0.117205	PSMA5;KPNB1;PAFAH1B1
Regulation Of Insulin Secretion R-HSA-422356	2	77	0.00632859	0.126572	RAP1A;PRKAR2A
Formation Of Xylulose-5-Phosphate R-HSA-5661270	1	5	0.00772669	0.133868	AKR1A1
Immune System R-HSA-168256	8	1943	0.00804184	0.133868	PSMA5;RAP1A;DAPP1;BLMH;VIM;KPNB1;TXNDC5;RAB7A
Hedgehog Off State R-HSA-5610787	2	98	0.010075	0.133868	PSMA5;PRKAR2A
Signal Transduction R-HSA-162582	9	2465	0.0103195	0.133868	PSMA5;PPP1R14A;RAP1A;PRKAR2A;PTGES3;VIM;PCSK6;PAFAH1B1;RAB7A
ARMS-mediated Activation R-HSA-170984	1	7	0.0108012	0.133868	RAP1A
Aryl Hydrocarbon Receptor Signaling R-HSA-8937144	1	7	0.0108012	0.133868	PTGES3
Phase I - Functionalization Of Compounds R-HSA-211945	2	104	0.011288	0.133868	PTGES3;ADH5
Integration Of Energy Metabolism R-HSA-163685	2	105	0.0114962	0.133868	RAP1A;PRKAR2A
Phase II - Conjugation Of Compounds R-HSA-156580	2	107	0.0119176	0.133868	GGCT;AKR1A1
ROBO Receptors Bind AKAP5 R-HSA-9010642	1	8	0.012335	0.133868	PRKAR2A
Signaling By B Cell Receptor (BCR) R-HSA-983705	2	109	0.0123457	0.133868	PSMA5;DAPP1
Assembly Of Pre-Replicative Complex R-HSA-68867	2	110	0.0125623	0.133868	PSMA5;KPNB1
Golgi-to-ER Retrograde Transport R-HSA-8856688	2	112	0.0130005	0.133868	NSF;PAFAH1B1
Membrane Trafficking R-HSA-199991	4	599	0.0131968	0.133868	NSF;TXNDC5;PAFAH1B1;RAB7A
Prevention Of Phagosomal-Lysosomal Fusion R-HSA-9636383	1	9	0.0138665	0.133868	RAB7A
Disease R-HSA-1643685	7	1736	0.015076	0.133868	PSMA5;RAP1A;HNRNPK;PRKAR2A;PTGES3;KPNB1;RAB7A
Vesicle-mediated Transport R-HSA-5653656	4	637	0.0162121	0.133868	NSF;TXNDC5;PAFAH1B1;RAB7A
DNA Replication Pre-Initiation R-HSA-69002	2	127	0.0164951	0.133868	PSMA5;KPNB1
Signaling By Rho GTPases R-HSA-194315	4	644	0.0168114	0.133868	PPP1R14A;VIM;PAFAH1B1;RAB7A
MET Activates RAP1 And RAC1 R-HSA-8875555	1	11	0.0169225	0.133868	RAP1A
Ethanol Oxidation R-HSA-71384	1	11	0.0169225	0.133868	ADH5
Host Interactions Of HIV Factors R-HSA-162909	2	130	0.0172372	0.133868	PSMA5;KPNB1
Signaling By NTRKs R-HSA-166520	2	132	0.0177398	0.133868	RAP1A;PCSK6
Signaling By Rho GTPases, Miro GTPases And RHOBTB3 R-HSA-9716542	4	660	0.0182334	0.133868	PPP1R14A;VIM;PAFAH1B1;RAB7A
Metabolism Of Amino Acids And Derivatives R-HSA-71291	3	364	0.0184365	0.133868	MPST;PSMA5;DARS1
Frs2-mediated Activation R-HSA-170968	1	12	0.0184471	0.133868	RAP1A
Glutathione Synthesis And Recycling R-HSA-174403	1	12	0.0184471	0.133868	GGCT
CREB1 Phosphorylation Thru Activation Of Adenylate Cyclase R-HSA-442720	1	12	0.0184471	0.133868	PRKAR2A
Caspase-mediated Cleavage Of Cytoskeletal Proteins R-HSA-264870	1	12	0.0184471	0.133868	VIM
Signaling By Hedgehog R-HSA-5358351	2	135	0.0185053	0.133868	PSMA5;PRKAR2A
Apoptosis Induced DNA Fragmentation R-HSA-140342	1	13	0.0199695	0.137587	KPNB1
Degradation Of Cysteine And Homocysteine R-HSA-1614558	1	13	0.0199695	0.137587	MPST
Innate Immune System R-HSA-168249	5	1035	0.0203613	0.137587	PSMA5;RAP1A;KPNB1;TXNDC5;RAB7A
M Phase R-HSA-68886	3	380	0.0206381	0.137587	PSMA5;KPNB1;PAFAH1B1
Prolonged ERK Activation Events R-HSA-169893	1	14	0.0214895	0.140508	RAP1A
Synthesis Of Prostaglandins (PG) And Thromboxanes (TX) R-HSA-2162123	1	15	0.0230072	0.142226	PTGES3
GRB2:SOS Provides Linkage To MAPK Signaling For Integrins R-HSA-354194	1	15	0.0230072	0.142226	RAP1A
p130Cas Linkage To MAPK Signaling For Integrins R-HSA-372708	1	15	0.0230072	0.142226	RAP1A
DNA Replication R-HSA-69306	2	155	0.0239559	0.143754	PSMA5;KPNB1
PKA Activation In Glucagon Signaling R-HSA-164378	1	16	0.0245227	0.143754	PRKAR2A
Rap1 Signaling R-HSA-392517	1	16	0.0245227	0.143754	RAP1A
PKA Activation R-HSA-163615	1	17	0.0260359	0.147537	PRKAR2A
Trafficking Of GluR2-containing AMPA Receptors R-HSA-416993	1	17	0.0260359	0.147537	NSF
Separation Of Sister Chromatids R-HSA-2467813	2	170	0.0284238	0.154357	PSMA5;PAFAH1B1
PKA-mediated Phosphorylation Of CREB R-HSA-111931	1	19	0.0290555	0.154357	PRKAR2A
Assembly Of Active LPL And LIPC Lipase Complexes R-HSA-8963889	1	19	0.0290555	0.154357	PCSK6
Initiation Of Nuclear Envelope (NE) Reformation R-HSA-2995383	1	19	0.0290555	0.154357	KPNB1
Intra-Golgi And Retrograde Golgi-to-ER Traffic R-HSA-6811442	2	181	0.0318968	0.163044	NSF;PAFAH1B1
G2/M Transition R-HSA-69275	2	182	0.0322205	0.163044	PSMA5;PAFAH1B1
Neurotransmitter Receptors And Postsynaptic Signal Transmission R-HSA-112314	2	182	0.0322205	0.163044	NSF;PRKAR2A
Mitotic G2-G2/M Phases R-HSA-453274	2	184	0.0328719	0.163044	PSMA5;PAFAH1B1
Nephrin Family Interactions R-HSA-373753	1	22	0.0335679	0.163044	ACTN3
Signaling By NODAL R-HSA-1181150	1	22	0.0335679	0.163044	PCSK6
Post-chaperonin Tubulin Folding Pathway R-HSA-389977	1	23	0.0350675	0.165596	TBCA
RHOBTB1 GTPase Cycle R-HSA-9013422	1	23	0.0350675	0.165596	VIM
Cytosolic tRNA Aminoacylation R-HSA-379716	1	24	0.0365648	0.167227	DARS1
DARPP-32 Events R-HSA-180024	1	24	0.0365648	0.167227	PRKAR2A
Muscle Contraction R-HSA-397014	2	196	0.0368883	0.167227	ACTN3;VIM
Sulfur Amino Acid Metabolism R-HSA-1614635	1	26	0.0395528	0.173926	MPST
Attenuation Phase R-HSA-3371568	1	26	0.0395528	0.173926	PTGES3
Postmitotic Nuclear Pore Complex (NPC) Reformation R-HSA-9615933	1	27	0.0410434	0.173926	KPNB1
Integrin Signaling R-HSA-354192	1	27	0.0410434	0.173926	RAP1A
Signaling By ROBO Receptors R-HSA-376176	2	209	0.0414422	0.173926	PSMA5;PRKAR2A
Interconversion Of Nucleotide Di- And Triphosphates R-HSA-499943	1	28	0.0425318	0.173926	CMPK1
Recycling Pathway Of L1 R-HSA-437239	1	28	0.0425318	0.173926	RDX
MET Promotes Cell Motility R-HSA-8875878	1	28	0.0425318	0.173926	RAP1A
HSF1 Activation R-HSA-3371511	1	29	0.044018	0.173926	PTGES3
Axon Guidance R-HSA-422475	3	519	0.0456401	0.173926	PSMA5;PRKAR2A;RDX
Cell Cycle, Mitotic R-HSA-69278	3	523	0.0465135	0.173926	PSMA5;KPNB1;PAFAH1B1
Antigen Activates B Cell Receptor Leading To Second Messenger Generation R-HSA-983695	1	31	0.0469836	0.173926	DAPP1
Glutamate Binding, Activation Of AMPA Receptors And Synaptic Plasticity R-HSA-399721	1	31	0.0469836	0.173926	NSF
Glucagon Signaling In Metabolic Regulation R-HSA-163359	1	32	0.0484631	0.173926	PRKAR2A
HIV Infection R-HSA-162906	2	229	0.0488385	0.173926	PSMA5;KPNB1
Signaling By High-Kinase Activity BRAF Mutants R-HSA-6802948	1	33	0.0499403	0.173926	RAP1A
Signaling To ERKs R-HSA-187687	1	33	0.0499403	0.173926	RAP1A
Plasma Lipoprotein Remodeling R-HSA-8963899	1	33	0.0499403	0.173926	PCSK6
CaM Pathway R-HSA-111997	1	33	0.0499403	0.173926	PRKAR2A
COPI-independent Golgi-to-ER Retrograde Traffic R-HSA-6811436	1	34	0.0514153	0.173926	PAFAH1B1
Lysosome Vesicle Biogenesis R-HSA-432720	1	34	0.0514153	0.173926	TXNDC5
Nuclear Import Of Rev Protein R-HSA-180746	1	34	0.0514153	0.173926	KPNB1
Nervous System Development R-HSA-9675108	3	545	0.0514667	0.173926	PSMA5;PRKAR2A;RDX
Transport Of Ribonucleoproteins Into Host Nucleus R-HSA-168271	1	35	0.0528881	0.173926	KPNB1
RHOBTB GTPase Cycle R-HSA-9706574	1	35	0.0528881	0.173926	VIM
Ca-dependent Events R-HSA-111996	1	35	0.0528881	0.173926	PRKAR2A
Platelet Aggregation (Plug Formation) R-HSA-76009	1	36	0.0543587	0.173926	RAP1A
HSF1-dependent Transactivation R-HSA-3371571	1	36	0.0543587	0.173926	PTGES3
RHOH GTPase Cycle R-HSA-9013407	1	36	0.0543587	0.173926	RAB7A
Transmission Across Chemical Synapses R-HSA-112315	2	246	0.0554754	0.173926	NSF;PRKAR2A
Interactions Of Rev With Host Cellular Proteins R-HSA-177243	1	37	0.0558271	0.173926	KPNB1
MAP2K And MAPK Activation R-HSA-5674135	1	37	0.0558271	0.173926	RAP1A
Apoptotic Cleavage Of Cellular Proteins R-HSA-111465	1	38	0.0572933	0.173926	VIM
Assembly Of ORC Complex At Origin Of Replication R-HSA-68616	1	38	0.0572933	0.173926	KPNB1
HSP90 Chaperone Cycle For Steroid Hormone Receptors (SHR) In Presence Of Ligand R-HSA-3371497	1	38	0.0572933	0.173926	PTGES3
Signaling By RAF1 Mutants R-HSA-9656223	1	38	0.0572933	0.173926	RAP1A
FCGR3A-mediated IL10 Synthesis R-HSA-9664323	1	38	0.0572933	0.173926	PRKAR2A
DAG And IP3 Signaling R-HSA-1489509	1	39	0.0587573	0.174134	PRKAR2A
Hemostasis R-HSA-109582	3	576	0.058869	0.174134	CD84;RAP1A;PRKAR2A
Paradoxical Activation Of RAF Signaling By Kinase Inactive BRAF R-HSA-6802955	1	41	0.0616786	0.174134	RAP1A
RHOF GTPase Cycle R-HSA-9035034	1	42	0.063136	0.174134	RAB7A
Vasopressin Regulates Renal Water Homeostasis Via Aquaporins R-HSA-432040	1	42	0.063136	0.174134	PRKAR2A
Intra-Golgi Traffic R-HSA-6811438	1	42	0.063136	0.174134	NSF
tRNA Aminoacylation R-HSA-379724	1	42	0.063136	0.174134	DARS1
NS1 Mediated Effects On Host Pathways R-HSA-168276	1	42	0.063136	0.174134	KPNB1
GPER1 Signaling R-HSA-9634597	1	43	0.0645912	0.174134	PRKAR2A
RHO GTPase Effectors R-HSA-195258	2	269	0.0649298	0.174134	PPP1R14A;PAFAH1B1
RAF/MAP Kinase Cascade R-HSA-5673001	2	271	0.0657764	0.174134	PSMA5;RAP1A
Cell Cycle Checkpoints R-HSA-69620	2	271	0.0657764	0.174134	PSMA5;PAFAH1B1
Metabolism Of Proteins R-HSA-392499	6	1890	0.0668939	0.174134	NSF;PSMA5;HNRNPK;TBCA;DARS1;RAB7A
TBC/RABGAPs R-HSA-8854214	1	45	0.067495	0.174134	RAB7A
MAPK1/MAPK3 Signaling R-HSA-5684996	2	277	0.0683387	0.174134	PSMA5;RAP1A
PLC Beta Mediated Events R-HSA-112043	1	47	0.0703901	0.174134	PRKAR2A
SUMOylation Of RNA Binding Proteins R-HSA-4570464	1	47	0.0703901	0.174134	HNRNPK
Cross-presentation Of Soluble Exogenous Antigens (Endosomes) R-HSA-1236978	1	48	0.0718344	0.174134	PSMA5
Retrograde Transport At Trans-Golgi-Network R-HSA-6811440	1	48	0.0718344	0.174134	NSF
Regulation Of Activated PAK-2p34 By Proteasome Mediated Degradation R-HSA-211733	1	49	0.0732765	0.174134	PSMA5
Aquaporin-mediated Transport R-HSA-445717	1	50	0.0747165	0.174134	PRKAR2A
Regulation Of Ornithine Decarboxylase (ODC) R-HSA-350562	1	50	0.0747165	0.174134	PSMA5
GSK3B And BTRC:CUL1-mediated-degradation Of NFE2L2 R-HSA-9762114	1	51	0.0761542	0.174134	PSMA5
Autodegradation Of E3 Ubiquitin Ligase COP1 R-HSA-349425	1	51	0.0761542	0.174134	PSMA5
Ubiquitin Mediated Degradation Of Phosphorylated Cdc25A R-HSA-69601	1	51	0.0761542	0.174134	PSMA5
Ubiquitin-dependent Degradation Of Cyclin D R-HSA-75815	1	51	0.0761542	0.174134	PSMA5
Vpu Mediated Degradation Of CD4 R-HSA-180534	1	51	0.0761542	0.174134	PSMA5
G-protein Mediated Events R-HSA-112040	1	52	0.0775899	0.174134	PRKAR2A
RHOD GTPase Cycle R-HSA-9013405	1	52	0.0775899	0.174134	RAB7A
Regulation Of Apoptosis R-HSA-169911	1	52	0.0775899	0.174134	PSMA5
Vif-mediated Degradation Of APOBEC3G R-HSA-180585	1	53	0.0790233	0.174134	PSMA5
Sensory Processing Of Sound By Outer Hair Cells Of Cochlea R-HSA-9662361	1	53	0.0790233	0.174134	RDX
Negative Regulation Of NOTCH4 Signaling R-HSA-9604323	1	53	0.0790233	0.174134	PSMA5
Cell Cycle R-HSA-1640170	3	654	0.0795933	0.174134	PSMA5;KPNB1;PAFAH1B1
AUF1 (hnRNP D0) Binds And Destabilizes mRNA R-HSA-450408	1	54	0.0804546	0.174134	PSMA5
RHOJ GTPase Cycle R-HSA-9013409	1	54	0.0804546	0.174134	RAB7A
Regulation Of RUNX3 Expression And Activity R-HSA-8941858	1	54	0.0804546	0.174134	PSMA5
SCF-beta-TrCP Mediated Degradation Of Emi1 R-HSA-174113	1	54	0.0804546	0.174134	PSMA5
Degradation Of AXIN R-HSA-4641257	1	54	0.0804546	0.174134	PSMA5
FBXL7 Down-Regulates AURKA During Mitotic Entry And In Early Mitosis R-HSA-8854050	1	54	0.0804546	0.174134	PSMA5
Intracellular Signaling By Second Messengers R-HSA-9006925	2	306	0.0811769	0.174134	PSMA5;PRKAR2A
Antigen Processing: Ubiquitination And Proteasome Degradation R-HSA-983168	2	307	0.0816324	0.174134	PSMA5;BLMH
Golgi Associated Vesicle Biogenesis R-HSA-432722	1	55	0.0818838	0.174134	TXNDC5
Hh Mutants Are Degraded By ERAD R-HSA-5362768	1	55	0.0818838	0.174134	PSMA5
Regulation Of Cholesterol Biosynthesis By SREBP (SREBF) R-HSA-1655829	1	55	0.0818838	0.174134	KPNB1
Degradation Of DVL R-HSA-4641258	1	55	0.0818838	0.174134	PSMA5
Developmental Biology R-HSA-1266738	4	1073	0.0821667	0.174134	PSMA5;PRKAR2A;RDX;PCSK6
Stabilization Of P53 R-HSA-69541	1	56	0.0833108	0.174134	PSMA5
Hh Mutants Abrogate Ligand Secretion R-HSA-5387390	1	58	0.0861583	0.174134	PSMA5
Metabolism Of Polyamines R-HSA-351202	1	58	0.0861583	0.174134	PSMA5
NIK To Noncanonical NF-kB Signaling R-HSA-5676590	1	58	0.0861583	0.174134	PSMA5
MAPK Family Signaling Cascades R-HSA-5683057	2	318	0.0866957	0.174134	PSMA5;RAP1A
GLI3 Is Processed To GLI3R By Proteasome R-HSA-5610785	1	59	0.0875789	0.174134	PSMA5
Arachidonic Acid Metabolism R-HSA-2142753	1	59	0.0875789	0.174134	PTGES3
Role Of GTSE1 In G2/M Progression After G2 Checkpoint R-HSA-8852276	1	59	0.0875789	0.174134	PSMA5
RHOQ GTPase Cycle R-HSA-9013406	1	59	0.0875789	0.174134	RAB7A
SCF(Skp2)-mediated Degradation Of P27/P21 R-HSA-187577	1	59	0.0875789	0.174134	PSMA5
Degradation Of GLI1 By Proteasome R-HSA-5610780	1	59	0.0875789	0.174134	PSMA5
Degradation Of GLI2 By Proteasome R-HSA-5610783	1	59	0.0875789	0.174134	PSMA5
Defective CFTR Causes Cystic Fibrosis R-HSA-5678895	1	60	0.0889974	0.175077	PSMA5
Post NMDA Receptor Activation Events R-HSA-438064	1	61	0.0904137	0.175077	PRKAR2A
Dectin-1 Mediated Noncanonical NF-kB Signaling R-HSA-5607761	1	61	0.0904137	0.175077	PSMA5
Asymmetric Localization Of PCP Proteins R-HSA-4608870	1	62	0.0918278	0.175077	PSMA5
RAB Geranylgeranylation R-HSA-8873719	1	62	0.0918278	0.175077	RAB7A
RHO GTPases Activate PKNs R-HSA-5625740	1	62	0.0918278	0.175077	PPP1R14A
Signaling By BRAF And RAF1 Fusions R-HSA-6802952	1	62	0.0918278	0.175077	RAP1A
Autodegradation Of Cdh1 By Cdh1:APC/C R-HSA-174084	1	63	0.0932399	0.175077	PSMA5
Signaling By MET R-HSA-6806834	1	63	0.0932399	0.175077	RAP1A
Cytokine Signaling In Immune System R-HSA-1280215	3	702	0.093751	0.175077	PSMA5;VIM;KPNB1
Oxygen-dependent Proline Hydroxylation Of Hypoxia-inducible Factor Alpha R-HSA-1234176	1	64	0.0946498	0.175077	PSMA5
Hedgehog Ligand Biogenesis R-HSA-5358346	1	64	0.0946498	0.175077	PSMA5
Transport Of Small Molecules R-HSA-382551	3	706	0.0949763	0.175077	PSMA5;PRKAR2A;PCSK6
p53-Dependent G1 DNA Damage Response R-HSA-69563	1	65	0.0960576	0.175077	PSMA5
Regulation Of RAS By GAPs R-HSA-5658442	1	65	0.0960576	0.175077	PSMA5
Activation Of NF-kappaB In B Cells R-HSA-1169091	1	66	0.0974633	0.175077	PSMA5
COPII-mediated Vesicle Transport R-HSA-204005	1	66	0.0974633	0.175077	NSF
APC/C:Cdc20 Mediated Degradation Of Securin R-HSA-174154	1	67	0.0988668	0.175077	PSMA5
G1/S DNA Damage Checkpoints R-HSA-69615	1	67	0.0988668	0.175077	PSMA5
Regulation Of PTEN Stability And Activity R-HSA-8948751	1	67	0.0988668	0.175077	PSMA5
Sensory Processing Of Sound By Inner Hair Cells Of Cochlea R-HSA-9662360	1	67	0.0988668	0.175077	RDX
Orc1 Removal From Chromatin R-HSA-68949	1	69	0.101668	0.177283	PSMA5
Loss Of Nlp From Mitotic Centrosomes R-HSA-380259	1	69	0.101668	0.177283	PAFAH1B1
Plasma Lipoprotein Assembly, Remodeling, And Clearance R-HSA-174824	1	71	0.10446	0.177283	PCSK6
trans-Golgi Network Vesicle Budding R-HSA-199992	1	71	0.10446	0.177283	TXNDC5
AURKA Activation By TPX2 R-HSA-8854518	1	72	0.105853	0.177283	PAFAH1B1
CDK-mediated Phosphorylation And Removal Of Cdc6 R-HSA-69017	1	72	0.105853	0.177283	PSMA5
Cdc20:Phospho-APC/C Mediated Degradation Of Cyclin A R-HSA-174184	1	72	0.105853	0.177283	PSMA5
Interferon Alpha/Beta Signaling R-HSA-909733	1	72	0.105853	0.177283	KPNB1
Regulation Of RUNX2 Expression And Activity R-HSA-8939902	1	72	0.105853	0.177283	PSMA5
APC/C:Cdh1 Mediated Degradation Of Cdc20 And APC/C:Cdh1 Targets In Late Mitosis/Early G1 R-HSA-174178	1	73	0.107244	0.177283	PSMA5
APC:Cdc20 Mediated Degradation Of Cell Cycle Proteins Before Cycle Checkpoint Satisfied R-HSA-179419	1	73	0.107244	0.177283	PSMA5
Cellular Response To Hypoxia R-HSA-1234174	1	73	0.107244	0.177283	PSMA5
Formation Of Cornified Envelope R-HSA-6809371	1	74	0.108633	0.177283	PCSK6
Activation Of NMDA Receptors And Postsynaptic Events R-HSA-442755	1	74	0.108633	0.177283	PRKAR2A
RHOG GTPase Cycle R-HSA-9013408	1	74	0.108633	0.177283	RAB7A
APC/C:Cdc20 Mediated Degradation Of Mitotic Proteins R-HSA-176409	1	75	0.11002	0.177283	PSMA5
ISG15 Antiviral Mechanism R-HSA-1169408	1	75	0.11002	0.177283	KPNB1
Sensory Processing Of Sound R-HSA-9659379	1	75	0.11002	0.177283	RDX
Nuclear Envelope (NE) Reassembly R-HSA-2995410	1	75	0.11002	0.177283	KPNB1
Activation Of APC/C And APC/C:Cdc20 Mediated Degradation Of Mitotic Proteins R-HSA-176814	1	76	0.111404	0.178667	PSMA5
ABC Transporter Disorders R-HSA-5619084	1	77	0.112787	0.17888	PSMA5
Oncogenic MAPK Signaling R-HSA-6802957	1	78	0.114167	0.17888	RAP1A
COPI-dependent Golgi-to-ER Retrograde Traffic R-HSA-6811434	1	78	0.114167	0.17888	NSF
FCERI Mediated NF-kB Activation R-HSA-2871837	1	78	0.114167	0.17888	PSMA5
Nuclear Events Mediated By NFE2L2 R-HSA-9759194	1	78	0.114167	0.17888	PSMA5
Downstream Signaling Events Of B Cell Receptor (BCR) R-HSA-1168372	1	79	0.115546	0.17907	PSMA5
Class I MHC Mediated Antigen Processing And Presentation R-HSA-983169	2	378	0.115859	0.17907	PSMA5;BLMH
COPI-mediated Anterograde Transport R-HSA-6807878	1	80	0.116922	0.17907	NSF
Recruitment Of NuMA To Mitotic Centrosomes R-HSA-380320	1	80	0.116922	0.17907	PAFAH1B1
Regulation Of APC/C Activators Between G1/S And Early Anaphase R-HSA-176408	1	80	0.116922	0.17907	PSMA5
Centrosome Maturation R-HSA-380287	1	81	0.118296	0.179557	PAFAH1B1
Signaling By NOTCH4 R-HSA-9013694	1	81	0.118296	0.179557	PSMA5
Cyclin E Associated Events During G1/S Transition R-HSA-69202	1	82	0.119668	0.180415	PSMA5
Neuronal System R-HSA-112316	2	386	0.119923	0.180415	NSF;PRKAR2A
Antiviral Mechanism By IFN-stimulated Genes R-HSA-1169410	1	83	0.121039	0.181291	KPNB1
Cyclin A:Cdk2-associated Events At S Phase Entry R-HSA-69656	1	84	0.122407	0.181739	PSMA5
Degradation Of Beta-Catenin By Destruction Complex R-HSA-195253	1	84	0.122407	0.181739	PSMA5
Hedgehog On State R-HSA-5632684	1	85	0.123773	0.182968	PSMA5
APC/C-mediated Degradation Of Cell Cycle Proteins R-HSA-174143	1	87	0.126498	0.184203	PSMA5
RAC2 GTPase Cycle R-HSA-9013404	1	87	0.126498	0.184203	RAB7A
Regulation Of PLK1 Activity At G2/M Transition R-HSA-2565942	1	87	0.126498	0.184203	PAFAH1B1
Opioid Signaling R-HSA-111885	1	88	0.127858	0.184203	PRKAR2A
PCP/CE Pathway R-HSA-4086400	1	88	0.127858	0.184203	PSMA5
Regulation Of mRNA Stability By Proteins That Bind AU-rich Elements R-HSA-450531	1	88	0.127858	0.184203	PSMA5
RAB GEFs Exchange GTP For GDP On RABs R-HSA-8876198	1	89	0.129216	0.184594	RAB7A
ER-Phagosome Pathway R-HSA-1236974	1	89	0.129216	0.184594	PSMA5
Switching Of Origins To A Post-Replicative State R-HSA-69052	1	90	0.130572	0.184977	PSMA5
MAPK6/MAPK4 Signaling R-HSA-5687128	1	90	0.130572	0.184977	PSMA5
HCMV Late Events R-HSA-9610379	1	91	0.131926	0.186119	HNRNPK
Unattached Kinetochores Signal Amplification Via A MAD2 Inhibitory Signal R-HSA-141444	1	93	0.134627	0.188367	PAFAH1B1
RAC3 GTPase Cycle R-HSA-9013423	1	93	0.134627	0.188367	RAB7A
Downstream TCR Signaling R-HSA-202424	1	94	0.135974	0.188896	PSMA5
Transcriptional Regulation By RUNX3 R-HSA-8878159	1	95	0.13732	0.188896	PSMA5
UCH Proteinases R-HSA-5689603	1	95	0.13732	0.188896	PSMA5
Metabolism Of Nucleotides R-HSA-15869	1	95	0.13732	0.188896	CMPK1
Protein Folding R-HSA-391251	1	96	0.138664	0.188896	TBCA
Diseases Of Signal Transduction By Growth Factor Receptors And Second Messengers R-HSA-5663202	2	424	0.139698	0.188896	PSMA5;RAP1A
Anchoring Of Basal Body To Plasma Membrane R-HSA-5620912	1	97	0.140005	0.188896	PAFAH1B1
Potential Therapeutics For SARS R-HSA-9679191	1	97	0.140005	0.188896	PTGES3
EML4 And NUDC In Mitotic Spindle Formation R-HSA-9648025	1	97	0.140005	0.188896	PAFAH1B1
RUNX1 Regulates Transcription Of Genes Involved In Differentiation Of HSCs R-HSA-8939236	1	98	0.141345	0.1895	PSMA5
CLEC7A (Dectin-1) Signaling R-HSA-5607764	1	99	0.142682	0.1895	PSMA5
Cellular Response To Heat Stress R-HSA-3371556	1	99	0.142682	0.1895	PTGES3
L1CAM Interactions R-HSA-373760	1	99	0.142682	0.1895	RDX
TNFR2 Non-Canonical NF-kB Pathway R-HSA-5668541	1	100	0.144017	0.18979	PSMA5
KEAP1-NFE2L2 Pathway R-HSA-9755511	1	100	0.144017	0.18979	PSMA5
ABC-family Proteins Mediated Transport R-HSA-382556	1	102	0.146682	0.192556	PSMA5
RHO GTPase Cycle R-HSA-9012999	2	441	0.148771	0.193799	VIM;RAB7A
Antigen processing-Cross Presentation R-HSA-1236975	1	104	0.149339	0.193799	PSMA5
MHC Class II Antigen Presentation R-HSA-2132295	1	104	0.149339	0.193799	RAB7A
Resolution Of Sister Chromatid Cohesion R-HSA-2500257	1	106	0.151988	0.196486	PAFAH1B1
Interleukin-4 And Interleukin-13 Signaling R-HSA-6785807	1	107	0.153309	0.197444	VIM
Signaling By Interleukins R-HSA-449147	2	453	0.155249	0.199188	PSMA5;VIM
Mitotic Spindle Checkpoint R-HSA-69618	1	110	0.157262	0.201011	PAFAH1B1
Interleukin-1 Signaling R-HSA-9020702	1	114	0.162504	0.205395	PSMA5
Selenoamino Acid Metabolism R-HSA-2408522	1	114	0.162504	0.205395	DARS1
Signaling By NTRK1 (TRKA) R-HSA-187037	1	114	0.162504	0.205395	RAP1A
Post-translational Protein Modification R-HSA-597592	4	1383	0.163439	0.205812	NSF;PSMA5;HNRNPK;RAB7A
TCR Signaling R-HSA-202403	1	116	0.165113	0.207153	PSMA5
Synthesis Of DNA R-HSA-69239	1	119	0.169012	0.20896	PSMA5
Transcriptional Regulation By RUNX2 R-HSA-8878166	1	119	0.169012	0.20896	PSMA5
RHO GTPases Activate Formins R-HSA-5663220	1	119	0.169012	0.20896	PAFAH1B1
Estrogen-dependent Gene Expression R-HSA-9018519	1	119	0.169012	0.20896	PTGES3
Cell-Cell Communication R-HSA-1500931	1	120	0.170308	0.209799	ACTN3
HCMV Infection R-HSA-9609646	1	121	0.171601	0.21063	HNRNPK
Rab Regulation Of Trafficking R-HSA-9007101	1	122	0.172893	0.211452	RAB7A
Signaling By Receptor Tyrosine Kinases R-HSA-9006934	2	496	0.178901	0.218016	RAP1A;PCSK6
G1/S Transition R-HSA-69206	1	129	0.181882	0.220856	PSMA5
Fc Epsilon Receptor (FCERI) Signaling R-HSA-2454202	1	130	0.183158	0.221615	PSMA5
ADORA2B Mediated Anti-Inflammatory Cytokine Production R-HSA-9660821	1	131	0.184432	0.222365	PRKAR2A
ER To Golgi Anterograde Transport R-HSA-199977	1	133	0.186975	0.224635	NSF
Cell Surface Interactions At Vascular Wall R-HSA-202733	1	134	0.188244	0.225362	CD84
Factors Involved In Megakaryocyte Development And Platelet Production R-HSA-983231	1	136	0.190775	0.227592	PRKAR2A
PTEN Regulation R-HSA-6807070	1	139	0.194558	0.231293	PSMA5
C-type Lectin Receptors (CLRs) R-HSA-5621481	1	141	0.197071	0.233464	PSMA5
Beta-catenin Independent WNT Signaling R-HSA-3858494	1	142	0.198324	0.234133	PSMA5
Mitotic G1 Phase And G1/S Transition R-HSA-453279	1	147	0.204563	0.240662	PSMA5
G2/M Checkpoints R-HSA-69481	1	148	0.205805	0.241288	PSMA5
CDC42 GTPase Cycle R-HSA-9013148	1	149	0.207045	0.241908	RAB7A
Interleukin-1 Family Signaling R-HSA-446652	1	152	0.210754	0.245155	PSMA5
G Alpha (S) Signaling Events R-HSA-418555	1	153	0.211987	0.245155	PRKAR2A
Metabolism Of Steroids R-HSA-8957322	1	153	0.211987	0.245155	KPNB1
Influenza Infection R-HSA-168255	1	157	0.216899	0.249985	KPNB1
S Phase R-HSA-69242	1	161	0.221782	0.254749	PSMA5
Transport To Golgi And Subsequent Modification R-HSA-948021	1	164	0.225424	0.258061	NSF
Anti-inflammatory Response Favoring Leishmania Infection R-HSA-9662851	1	165	0.226635	0.258577	PRKAR2A
Regulation Of Expression Of SLITs And ROBOs R-HSA-9010553	1	167	0.22905	0.260459	PSMA5
SUMO E3 Ligases SUMOylate Target Proteins R-HSA-3108232	1	168	0.230255	0.260956	HNRNPK
Fatty Acid Metabolism R-HSA-8978868	1	173	0.236253	0.266864	PTGES3
SUMOylation R-HSA-2990846	1	174	0.237447	0.267325	HNRNPK
Disorders Of Transmembrane Transporters R-HSA-5619115	1	176	0.23983	0.269116	PSMA5
RAC1 GTPase Cycle R-HSA-9013149	1	178	0.242206	0.270888	RAB7A
mRNA Splicing - Major Pathway R-HSA-72163	1	181	0.245756	0.273957	HNRNPK
Cellular Response To Chemical Stress R-HSA-9711123	1	182	0.246936	0.274373	PSMA5
Cilium Assembly R-HSA-5617833	1	186	0.251637	0.277781	PAFAH1B1
Mitotic Prometaphase R-HSA-68877	1	186	0.251637	0.277781	PAFAH1B1
ESR-mediated Signaling R-HSA-8939211	1	188	0.253977	0.279457	PTGES3
mRNA Splicing R-HSA-72172	1	189	0.255144	0.279835	HNRNPK
TCF Dependent Signaling In Response To WNT R-HSA-201681	1	198	0.265571	0.290334	PSMA5
Interferon Signaling R-HSA-913531	1	200	0.267868	0.291908	KPNB1
Ub-specific Processing Proteases R-HSA-5689880	1	201	0.269015	0.29222	PSMA5
Signaling By NOTCH R-HSA-157118	1	203	0.271302	0.293766	PSMA5
Transcriptional Regulation By RUNX1 R-HSA-8878171	1	204	0.272443	0.294065	PSMA5
Metabolism Of RNA R-HSA-8953854	2	666	0.276289	0.297087	PSMA5;HNRNPK
Keratinization R-HSA-6805567	1	208	0.27699	0.297087	PCSK6
Cellular Responses To Stress R-HSA-2262752	2	722	0.308752	0.329494	PSMA5;PTGES3
Neddylation R-HSA-8951664	1	237	0.309143	0.329494	PSMA5
Metabolism Of Lipids R-HSA-556833	2	732	0.314532	0.333163	PTGES3;KPNB1
Processing Of Capped Intron-Containing Pre-mRNA R-HSA-72203	1	242	0.314545	0.333163	HNRNPK
Cellular Responses To Stimuli R-HSA-8953897	2	736	0.316842	0.334553	PSMA5;PTGES3
Leishmania Infection R-HSA-9658195	1	247	0.319906	0.336743	PRKAR2A
Platelet Activation, Signaling And Aggregation R-HSA-76002	1	254	0.327343	0.343508	RAP1A
Signaling By Nuclear Receptors R-HSA-9006931	1	260	0.333655	0.349055	PTGES3
PIP3 Activates AKT Signaling R-HSA-1257604	1	268	0.341982	0.356669	PSMA5
Organelle Biogenesis And Maintenance R-HSA-1852241	1	275	0.349186	0.363068	PAFAH1B1
Deubiquitination R-HSA-5688426	1	279	0.353268	0.366192	PSMA5
Translation R-HSA-72766	1	281	0.3553	0.36711	DARS1
Asparagine N-linked Glycosylation R-HSA-446203	1	282	0.356313	0.36711	NSF
Metabolism Of Carbohydrates R-HSA-71387	1	285	0.359344	0.369115	AKR1A1
Signaling By WNT R-HSA-195721	1	294	0.368356	0.377232	PSMA5
G Alpha (I) Signaling Events R-HSA-418594	1	312	0.386012	0.394126	PRKAR2A
SARS-CoV Infections R-HSA-9679506	1	369	0.438828	0.446711	PTGES3
Sensory Perception R-HSA-9709957	1	616	0.621126	0.630356	RDX
GPCR Downstream Signaling R-HSA-388396	1	619	0.622941	0.630356	PRKAR2A
Signaling By GPCR R-HSA-372790	1	689	0.662978	0.66888	PRKAR2A
Generic Transcription Pathway R-HSA-212436	1	1190	0.850897	0.855932	PSMA5
RNA Polymerase II Transcription R-HSA-73857	1	1312	0.878154	0.880744	PSMA5
Gene Expression (Transcription) R-HSA-74160	1	1449	0.903022	0.903022	PSMA5

## Sheet: Supplementary Table S4
Supplementary Table S4: List of Reactome pathways for EV proteins significantly different between ME/CFS and controls 15 minutes post-exercise, related to Figure 3B
Reactome pathways	nGenes	Number of genes in pathway	p-value	Adjusted p-value	Genes
Infectious Disease R-HSA-5663205	10	961	1.11366e-05	0.005048	YWHAE;PDCD6IP;HNRNPK;PSMA4;PRKAR2A;PTGES3;PGK1;CLTA;PTPN11;CALR
Vesicle-mediated Transport R-HSA-5653656	8	637	2.60244e-05	0.005048	YWHAE;TFRC;USO1;CLTA;HYOU1;CALR;TXNDC5;RAB8B
Programmed Cell Death R-HSA-5357801	5	208	5.00656e-05	0.005048	YWHAE;PDCD6IP;PSMA4;DSG1;ADD1
Scavenging By Class F Receptors R-HSA-3000484	2	6	5.53016e-05	0.005048	HYOU1;CALR
Cellular Responses To Stress R-HSA-2262752	8	722	6.32439e-05	0.005048	YWHAE;PSMA4;GSTP1;PTGES3;HYOU1;P4HB;CALR;ADD1
Cellular Responses To Stimuli R-HSA-8953897	8	736	7.23641e-05	0.005048	YWHAE;PSMA4;GSTP1;PTGES3;HYOU1;P4HB;CALR;ADD1
Disease R-HSA-1643685	12	1736	7.47062e-05	0.005048	YWHAE;RAP1A;PDCD6IP;HNRNPK;PSMA4;TPM3;PRKAR2A;PTGES3;PGK1;CLTA;PTPN11;CALR
Golgi Associated Vesicle Biogenesis R-HSA-432722	3	55	0.000167655	0.00991261	TFRC;CLTA;TXNDC5
Immune System R-HSA-168256	12	1943	0.000219738	0.0115484	ERP44;RAP1A;PSMA4;GSTP1;CLTA;DSG1;PTPN11;BLMH;P4HB;CALR;UBE2L3;TXNDC5
trans-Golgi Network Vesicle Budding R-HSA-199992	3	71	0.000357464	0.0168201	TFRC;CLTA;TXNDC5
Apoptosis R-HSA-109581	4	178	0.000391165	0.0168201	YWHAE;PSMA4;DSG1;ADD1
Adaptive Immune System R-HSA-1280218	7	733	0.00047678	0.0187931	RAP1A;PSMA4;CLTA;PTPN11;BLMH;CALR;UBE2L3
Unfolded Protein Response (UPR) R-HSA-381119	3	89	0.000693268	0.0252243	HYOU1;CALR;ADD1
Membrane Trafficking R-HSA-199991	6	599	0.000989617	0.0334349	YWHAE;TFRC;USO1;CLTA;TXNDC5;RAB8B
Recycling Pathway Of L1 R-HSA-437239	2	28	0.00135636	0.0427707	RDX;CLTA
HSF1 Activation R-HSA-3371511	2	29	0.00145505	0.0430148	YWHAE;PTGES3
Signal Transduction R-HSA-162582	12	2465	0.00189564	0.0473258	YWHAE;RAP1A;PSMA4;TFRC;TAOK3;TPM3;PRKAR2A;PTGES3;CLTA;DSG1;PTPN11;P4HB
Detoxification Of Reactive Oxygen Species R-HSA-3299685	2	34	0.00199822	0.0473258	GSTP1;P4HB
Lysosome Vesicle Biogenesis R-HSA-432720	2	34	0.00199822	0.0473258	CLTA;TXNDC5
Neutrophil Degranulation R-HSA-6798695	5	468	0.00205169	0.0473258	ERP44;RAP1A;GSTP1;DSG1;TXNDC5
Signaling By NTRKs R-HSA-166520	3	132	0.00215879	0.0473258	RAP1A;CLTA;PTPN11
Transport Of Small Molecules R-HSA-382551	6	706	0.00228649	0.0473258	PSMA4;TFRC;PRKAR2A;CLTA;P4HB;ADD1
Signaling By Hedgehog R-HSA-5358351	3	135	0.00230125	0.0473258	PSMA4;PRKAR2A;P4HB
Apoptotic Cleavage Of Cellular Proteins R-HSA-111465	2	38	0.00249173	0.0491078	DSG1;ADD1
Adjusted p-value > 0.05
Binding And Uptake Of Ligands By Scavenger Receptors R-HSA-2173782	2	41	0.00289573	0.0541959	HYOU1;CALR
Glucagon-like Peptide-1 (GLP1) Regulates Insulin Secretion R-HSA-381676	2	42	0.00303679	0.0541959	RAP1A;PRKAR2A
RND2 GTPase Cycle R-HSA-9696270	2	43	0.00318101	0.0541959	TFRC;DSG1
Axon Guidance R-HSA-422475	5	519	0.00320821	0.0541959	PSMA4;PRKAR2A;RDX;CLTA;PTPN11
Innate Immune System R-HSA-168249	7	1035	0.0034996	0.0570797	ERP44;RAP1A;PSMA4;GSTP1;DSG1;PTPN11;TXNDC5
XBP1(S) Activates Chaperone Genes R-HSA-381038	2	46	0.00363261	0.0572741	HYOU1;ADD1
IRE1alpha Activates Chaperones R-HSA-381070	2	48	0.00394931	0.0584159	HYOU1;ADD1
Nervous System Development R-HSA-9675108	5	545	0.00395203	0.0584159	PSMA4;PRKAR2A;RDX;CLTA;PTPN11
Apoptotic Execution Phase R-HSA-75153	2	52	0.00461981	0.0662172	DSG1;ADD1
Cellular Response To Chemical Stress R-HSA-9711123	3	182	0.00532535	0.074085	PSMA4;GSTP1;P4HB
Class I MHC Mediated Antigen Processing And Presentation R-HSA-983169	4	378	0.0061299	0.0828412	PSMA4;BLMH;CALR;UBE2L3
Signaling By MET R-HSA-6806834	2	63	0.00671314	0.0882032	RAP1A;PTPN11
Hedgehog Ligand Biogenesis R-HSA-5358346	2	64	0.00692121	0.0884792	PSMA4;P4HB
Signaling By Rho GTPases R-HSA-194315	5	644	0.00793682	0.0987925	YWHAE;TFRC;TAOK3;TPM3;DSG1
Plasma Lipoprotein Assembly, Remodeling, And Clearance R-HSA-174824	2	71	0.00845853	0.100913	CLTA;P4HB
Biological Oxidations R-HSA-211859	3	218	0.00874578	0.100913	GSTP1;PTGES3;ADH5
Signaling By Rho GTPases, Miro GTPases And RHOBTB3 R-HSA-9716542	5	660	0.0087755	0.100913	YWHAE;TFRC;TAOK3;TPM3;DSG1
Diseases Of Signal Transduction By Growth Factor Receptors And Second Messengers R-HSA-5663202	4	424	0.0091192	0.100913	RAP1A;PSMA4;TPM3;PTPN11
Metabolism Of Proteins R-HSA-392499	9	1890	0.00917387	0.100913	HNRNPK;PSMA4;VBP1;USO1;P4HB;CALR;DARS1;UBE2L3;RAB8B
MET Activates PTPN11 R-HSA-8865999	1	5	0.00971292	0.103921	PTPN11
Regulation Of Insulin Secretion R-HSA-422356	2	77	0.00988677	0.103921	RAP1A;PRKAR2A
RHO GTPase Cycle R-HSA-9012999	4	441	0.010429	0.107237	TFRC;TAOK3;TPM3;DSG1
Entry Of Influenza Virion Into Host Cell Via Endocytosis R-HSA-168275	1	6	0.0116444	0.108981	CLTA
Virus Assembly And Release R-HSA-168268	1	6	0.0116444	0.108981	CALR
LDL Remodeling R-HSA-8964041	1	6	0.0116444	0.108981	P4HB
NADE Modulates Death Signaling R-HSA-205025	1	6	0.0116444	0.108981	YWHAE
RAC2 GTPase Cycle R-HSA-9013404	2	87	0.012487	0.108981	TFRC;TAOK3
PCP/CE Pathway R-HSA-4086400	2	88	0.0127618	0.108981	PSMA4;CLTA
RAB GEFs Exchange GTP For GDP On RABs R-HSA-8876198	2	89	0.0130393	0.108981	YWHAE;RAB8B
ER-Phagosome Pathway R-HSA-1236974	2	89	0.0130393	0.108981	PSMA4;CALR
ARMS-mediated Activation R-HSA-170984	1	7	0.0135723	0.108981	RAP1A
Aryl Hydrocarbon Receptor Signaling R-HSA-8937144	1	7	0.0135723	0.108981	PTGES3
STAT5 Activation R-HSA-9645135	1	7	0.0135723	0.108981	PTPN11
RAC3 GTPase Cycle R-HSA-9013423	2	93	0.0141752	0.108981	TFRC;TAOK3
Metabolism R-HSA-1430728	9	2049	0.0151518	0.108981	INPP4B;RAP1A;PSMA4;GSTP1;PRKAR2A;PTGES3;PGK1;ADH5;DARS1
ROBO Receptors Bind AKAP5 R-HSA-9010642	1	8	0.0154965	0.108981	PRKAR2A
Netrin Mediated Repulsion Signals R-HSA-418886	1	8	0.0154965	0.108981	PTPN11
Hedgehog Off State R-HSA-5610787	2	98	0.0156533	0.108981	PSMA4;PRKAR2A
Cellular Response To Heat Stress R-HSA-3371556	2	99	0.0159566	0.108981	YWHAE;PTGES3
L1CAM Interactions R-HSA-373760	2	99	0.0159566	0.108981	RDX;CLTA
Post-translational Protein Modification R-HSA-597592	7	1383	0.016267	0.108981	HNRNPK;PSMA4;USO1;P4HB;CALR;UBE2L3;RAB8B
MAPK1/MAPK3 Signaling R-HSA-5684996	3	277	0.0166341	0.108981	RAP1A;PSMA4;PTPN11
Developmental Biology R-HSA-1266738	6	1073	0.016818	0.108981	PSMA4;PRKAR2A;RDX;CLTA;DSG1;PTPN11
ATF6 (ATF6-alpha) Activates Chaperone Genes R-HSA-381183	1	9	0.017417	0.108981	CALR
Activated NTRK2 Signals Thru FRS2 And FRS3 R-HSA-9028731	1	9	0.017417	0.108981	PTPN11
Chylomicron Assembly R-HSA-8963888	1	9	0.017417	0.108981	P4HB
Formation Of Annular Gap Junctions R-HSA-196025	1	9	0.017417	0.108981	CLTA
Interleukin-23 Signaling R-HSA-9020933	1	9	0.017417	0.108981	P4HB
MAPK1 (ERK2) Activation R-HSA-112411	1	9	0.017417	0.108981	PTPN11
Phase I - Functionalization Of Compounds R-HSA-211945	2	104	0.0175106	0.108981	PTGES3;ADH5
Antigen processing-Cross Presentation R-HSA-1236975	2	104	0.0175106	0.108981	PSMA4;CALR
Cargo Recognition For Clathrin-Mediated Endocytosis R-HSA-8856825	2	104	0.0175106	0.108981	TFRC;CLTA
Integration Of Energy Metabolism R-HSA-163685	2	105	0.0178289	0.10952	RAP1A;PRKAR2A
STAT5 Activation Downstream Of FLT3 ITD Mutants R-HSA-9702518	1	10	0.0193339	0.11292	PTPN11
Gap Junction Degradation R-HSA-190873	1	10	0.0193339	0.11292	CLTA
MAPK3 (ERK1) Activation R-HSA-110056	1	10	0.0193339	0.11292	PTPN11
Signaling By NTRK1 (TRKA) R-HSA-187037	2	114	0.0208029	0.11292	RAP1A;CLTA
ATF6 (ATF6-alpha) Activates Chaperones R-HSA-381033	1	11	0.0212472	0.11292	CALR
Apoptotic Cleavage Of Cell Adhesion Proteins R-HSA-351906	1	11	0.0212472	0.11292	DSG1
Signaling By Leptin R-HSA-2586552	1	11	0.0212472	0.11292	PTPN11
Ethanol Oxidation R-HSA-71384	1	11	0.0212472	0.11292	ADH5
Uptake And Function Of Anthrax Toxins R-HSA-5210891	1	11	0.0212472	0.11292	PDCD6IP
WNT5A-dependent Internalization Of FZD2, FZD5 And ROR2 R-HSA-5140745	1	11	0.0212472	0.11292	CLTA
Interleukin-6 Signaling R-HSA-1059683	1	11	0.0212472	0.11292	PTPN11
MET Activates RAP1 And RAC1 R-HSA-8875555	1	11	0.0212472	0.11292	RAP1A
Intracellular Signaling By Second Messengers R-HSA-9006925	3	306	0.0215989	0.113224	PSMA4;PRKAR2A;PTPN11
Antigen Processing: Ubiquitination And Proteasome Degradation R-HSA-983168	3	307	0.0217831	0.113224	PSMA4;BLMH;UBE2L3
PECAM1 Interactions R-HSA-210990	1	12	0.0231568	0.115296	PTPN11
CREB1 Phosphorylation Thru Activation Of Adenylate Cyclase R-HSA-442720	1	12	0.0231568	0.115296	PRKAR2A
Caspase-mediated Cleavage Of Cytoskeletal Proteins R-HSA-264870	1	12	0.0231568	0.115296	ADD1
Frs2-mediated Activation R-HSA-170968	1	12	0.0231568	0.115296	RAP1A
Rab Regulation Of Trafficking R-HSA-9007101	2	122	0.0236079	0.116318	YWHAE;RAB8B
MAPK Family Signaling Cascades R-HSA-5683057	3	318	0.0238667	0.116381	RAP1A;PSMA4;PTPN11
Chk1/Chk2(Cds1) Mediated Inactivation Of Cyclin B:Cdk1 Complex R-HSA-75035	1	13	0.0250628	0.118547	YWHAE
SARS-CoV-2 Targets Host Intracellular Signaling And Regulatory Pathways R-HSA-9755779	1	13	0.0250628	0.118547	YWHAE
Signal Regulatory Protein Family Interactions R-HSA-391160	1	13	0.0250628	0.118547	PTPN11
Prolonged ERK Activation Events R-HSA-169893	1	14	0.0269651	0.121472	RAP1A
Regulation Of IFNG Signaling R-HSA-877312	1	14	0.0269651	0.121472	PTPN11
Retrograde Neurotrophin Signaling R-HSA-177504	1	14	0.0269651	0.121472	CLTA
Synthesis Of IP2, IP, And Ins In Cytosol R-HSA-1855183	1	14	0.0269651	0.121472	INPP4B
Golgi Cisternae Pericentriolar Stack Reorganization R-HSA-162658	1	14	0.0269651	0.121472	USO1
Activation Of BAD And Translocation To Mitochondria R-HSA-111447	1	15	0.0288639	0.121898	YWHAE
Prolactin Receptor Signaling R-HSA-1170546	1	15	0.0288639	0.121898	PTPN11
Signaling By FLT3 ITD And TKD Mutants R-HSA-9703648	1	15	0.0288639	0.121898	PTPN11
Synthesis Of Prostaglandins (PG) And Thromboxanes (TX) R-HSA-2162123	1	15	0.0288639	0.121898	PTGES3
GRB2:SOS Provides Linkage To MAPK Signaling For Integrins R-HSA-354194	1	15	0.0288639	0.121898	RAP1A
WNT5A-dependent Internalization Of FZD4 R-HSA-5099900	1	15	0.0288639	0.121898	CLTA
p130Cas Linkage To MAPK Signaling For Integrins R-HSA-372708	1	15	0.0288639	0.121898	RAP1A
PKA Activation In Glucagon Signaling R-HSA-164378	1	16	0.030759	0.122569	PRKAR2A
Plasma Lipoprotein Assembly R-HSA-8963898	1	16	0.030759	0.122569	P4HB
Rap1 Signaling R-HSA-392517	1	16	0.030759	0.122569	RAP1A
Spry Regulation Of FGF Signaling R-HSA-1295596	1	16	0.030759	0.122569	PTPN11
Synthesis Of PIPs At Early Endosome Membrane R-HSA-1660516	1	16	0.030759	0.122569	INPP4B
VLDLR Internalisation And Degradation R-HSA-8866427	1	16	0.030759	0.122569	CLTA
Beta-catenin Independent WNT Signaling R-HSA-3858494	2	142	0.0312513	0.122569	PSMA4;CLTA
Clathrin-mediated Endocytosis R-HSA-8856828	2	142	0.0312513	0.122569	TFRC;CLTA
PKA Activation R-HSA-163615	1	17	0.0326505	0.122569	PRKAR2A
Activation Of IRF3/IRF7 Mediated By TBK1/IKK Epsilon R-HSA-936964	1	17	0.0326505	0.122569	PTPN11
Platelet Sensitization By LDL R-HSA-432142	1	17	0.0326505	0.122569	PTPN11
Regulation Of RUNX1 Expression And Activity R-HSA-8934593	1	17	0.0326505	0.122569	PTPN11
GAB1 Signalosome R-HSA-180292	1	17	0.0326505	0.122569	PTPN11
Tie2 Signaling R-HSA-210993	1	17	0.0326505	0.122569	PTPN11
G2/M Checkpoints R-HSA-69481	2	148	0.0337115	0.125556	YWHAE;PSMA4
PI-3K cascade:FGFR3 R-HSA-5654710	1	18	0.0345385	0.126641	PTPN11
LDL Clearance R-HSA-8964038	1	18	0.0345385	0.126641	CLTA
SARS-CoV Infections R-HSA-9679506	3	369	0.0348995	0.126981	YWHAE;PTGES3;PTPN11
Interleukin-1 Family Signaling R-HSA-446652	2	152	0.0353928	0.127792	PSMA4;PTPN11
PKA-mediated Phosphorylation Of CREB R-HSA-111931	1	19	0.0364228	0.128567	PRKAR2A
Scavenging By Class A Receptors R-HSA-3000480	1	19	0.0364228	0.128567	CALR
FRS-mediated FGFR3 Signaling R-HSA-5654706	1	19	0.0364228	0.128567	PTPN11
Influenza Infection R-HSA-168255	2	157	0.0375394	0.130678	CLTA;CALR
M Phase R-HSA-68886	3	380	0.0375732	0.130678	YWHAE;PSMA4;USO1
PI-3K cascade:FGFR4 R-HSA-5654720	1	20	0.0383036	0.131287	PTPN11
Signaling By Hippo R-HSA-2028269	1	20	0.0383036	0.131287	YWHAE
PD-1 Signaling R-HSA-389948	1	21	0.0401807	0.131983	PTPN11
PI-3K cascade:FGFR1 R-HSA-5654689	1	21	0.0401807	0.131983	PTPN11
CTLA4 Inhibitory Signaling R-HSA-389513	1	21	0.0401807	0.131983	PTPN11
Deregulated CDK5 Triggers Neurodegenerative Pathways In Alzheimers Disease Models R-HSA-8862803	1	21	0.0401807	0.131983	YWHAE
FRS-mediated FGFR4 Signaling R-HSA-5654712	1	21	0.0401807	0.131983	PTPN11
Interleukin-37 Signaling R-HSA-9008059	1	21	0.0401807	0.131983	PTPN11
Response Of Mtb To Phagocytosis R-HSA-9637690	1	22	0.0420543	0.136245	PGK1
FRS-mediated FGFR1 Signaling R-HSA-5654693	1	22	0.0420543	0.136245	PTPN11
PI-3K cascade:FGFR2 R-HSA-5654695	1	23	0.0439244	0.138508	PTPN11
RAF-independent MAPK1/3 Activation R-HSA-112409	1	23	0.0439244	0.138508	PTPN11
Signaling By NTRK2 (TRKB) R-HSA-9006115	1	23	0.0439244	0.138508	PTPN11
Miscellaneous Transport And Binding Events R-HSA-5223345	1	23	0.0439244	0.138508	ADD1
Cytosolic tRNA Aminoacylation R-HSA-379716	1	24	0.0457909	0.13884	DARS1
DARPP-32 Events R-HSA-180024	1	24	0.0457909	0.13884	PRKAR2A
Defective Intrinsic Pathway For Apoptosis R-HSA-9734009	1	24	0.0457909	0.13884	YWHAE
Downstream Signaling Of Activated FGFR3 R-HSA-5654708	1	24	0.0457909	0.13884	PTPN11
FRS-mediated FGFR2 Signaling R-HSA-5654700	1	24	0.0457909	0.13884	PTPN11
Interleukin-6 Family Signaling R-HSA-6783589	1	24	0.0457909	0.13884	PTPN11
RAC1 GTPase Cycle R-HSA-9013149	2	178	0.047079	0.141763	TFRC;TAOK3
Regulation Of IFNA/IFNB Signaling R-HSA-912694	1	25	0.0476538	0.141763	PTPN11
Gap Junction Trafficking R-HSA-190828	1	25	0.0476538	0.141763	CLTA
G2/M Transition R-HSA-69275	2	182	0.0489877	0.141938	YWHAE;PSMA4
Attenuation Phase R-HSA-3371568	1	26	0.0495132	0.141938	PTGES3
Calnexin/calreticulin Cycle R-HSA-901042	1	26	0.0495132	0.141938	CALR
Downstream Signaling Of Activated FGFR4 R-HSA-5654716	1	26	0.0495132	0.141938	PTPN11
Infection With Mycobacterium Tuberculosis R-HSA-9635486	1	26	0.0495132	0.141938	PGK1
Interleukin-20 Family Signaling R-HSA-8854691	1	26	0.0495132	0.141938	PTPN11
Mitotic G2-G2/M Phases R-HSA-453274	2	184	0.0499525	0.142335	YWHAE;PSMA4
FLT3 Signaling In Disease R-HSA-9682385	1	27	0.0513691	0.143773	PTPN11
Gap Junction Trafficking And Regulation R-HSA-157858	1	27	0.0513691	0.143773	CLTA
Integrin Signaling R-HSA-354192	1	27	0.0513691	0.143773	RAP1A
Paracetamol ADME R-HSA-9753281	1	28	0.0532214	0.144677	GSTP1
Antigen Presentation: Folding, Assembly, Peptide Loading Of Class I MHC R-HSA-983170	1	28	0.0532214	0.144677	CALR
Prefoldin Mediated Transfer Of Substrate To CCT/TriC R-HSA-389957	1	28	0.0532214	0.144677	VBP1
Downstream Signal Transduction R-HSA-186763	1	28	0.0532214	0.144677	PTPN11
MET Promotes Cell Motility R-HSA-8875878	1	28	0.0532214	0.144677	RAP1A
Budding And Maturation Of HIV Virion R-HSA-162588	1	29	0.0550702	0.145521	PDCD6IP
Regulation Of Necroptotic Cell Death R-HSA-5675482	1	29	0.0550702	0.145521	PDCD6IP
Downstream Signaling Of Activated FGFR2 R-HSA-5654696	1	29	0.0550702	0.145521	PTPN11
Uptake And Actions Of Bacterial Toxins R-HSA-5339562	1	29	0.0550702	0.145521	PDCD6IP
Negative Regulation Of FGFR3 Signaling R-HSA-5654732	1	29	0.0550702	0.145521	PTPN11
SARS-CoV-2-host Interactions R-HSA-9705683	2	196	0.055885	0.14631	YWHAE;PTPN11
Activation Of BH3-only Proteins R-HSA-114452	1	30	0.0569155	0.14631	YWHAE
Downstream Signaling Of Activated FGFR1 R-HSA-5654687	1	30	0.0569155	0.14631	PTPN11
Signaling By CSF3 (G-CSF) R-HSA-9674555	1	30	0.0569155	0.14631	PTPN11
Synthesis Of Active Ubiquitin: Roles Of E1 And E2 Enzymes R-HSA-8866652	1	30	0.0569155	0.14631	UBE2L3
Signaling By Interleukins R-HSA-449147	3	453	0.0578881	0.147831	PSMA4;PTPN11;P4HB
RIPK1-mediated Regulated Necrosis R-HSA-5213460	1	31	0.0587573	0.147831	PDCD6IP
Transferrin Endocytosis And Recycling R-HSA-917977	1	31	0.0587573	0.147831	TFRC
Negative Regulation Of FGFR4 Signaling R-HSA-5654733	1	31	0.0587573	0.147831	PTPN11
Transcriptional Regulation By RUNX1 R-HSA-8878171	2	204	0.0599718	0.147996	PSMA4;PTPN11
GPVI-mediated Activation Cascade R-HSA-114604	1	32	0.0605955	0.147996	PTPN11
Glucagon Signaling In Metabolic Regulation R-HSA-163359	1	32	0.0605955	0.147996	PRKAR2A
Gluconeogenesis R-HSA-70263	1	32	0.0605955	0.147996	PGK1
Plasma Lipoprotein Remodeling R-HSA-8963899	1	33	0.0624303	0.147996	P4HB
CaM Pathway R-HSA-111997	1	33	0.0624303	0.147996	PRKAR2A
Cooperation Of Prefoldin And TriC/CCT In Actin And Tubulin Folding R-HSA-389958	1	33	0.0624303	0.147996	VBP1
Signaling By High-Kinase Activity BRAF Mutants R-HSA-6802948	1	33	0.0624303	0.147996	RAP1A
Signaling To ERKs R-HSA-187687	1	33	0.0624303	0.147996	RAP1A
Striated Muscle Contraction R-HSA-390522	1	33	0.0624303	0.147996	TPM3
Negative Regulation Of FGFR1 Signaling R-HSA-5654726	1	33	0.0624303	0.147996	PTPN11
Signaling By ROBO Receptors R-HSA-376176	2	209	0.0625775	0.147996	PSMA4;PRKAR2A
Negative Regulation Of FGFR2 Signaling R-HSA-5654727	1	34	0.0642616	0.151223	PTPN11
Plasma Lipoprotein Clearance R-HSA-8964043	1	35	0.0660894	0.153237	CLTA
Ca-dependent Events R-HSA-111996	1	35	0.0660894	0.153237	PRKAR2A
N-glycan Trimming In ER And Calnexin/Calreticulin Cycle R-HSA-532668	1	35	0.0660894	0.153237	CALR
Platelet Aggregation (Plug Formation) R-HSA-76009	1	36	0.0679137	0.154438	RAP1A
RHOH GTPase Cycle R-HSA-9013407	1	36	0.0679137	0.154438	TFRC
Glutathione Conjugation R-HSA-156590	1	36	0.0679137	0.154438	GSTP1
HSF1-dependent Transactivation R-HSA-3371571	1	36	0.0679137	0.154438	PTGES3
RHOV GTPase Cycle R-HSA-9013424	1	37	0.0697345	0.156324	TPM3
FLT3 Signaling R-HSA-9607240	1	37	0.0697345	0.156324	PTPN11
MAP2K And MAPK Activation R-HSA-5674135	1	37	0.0697345	0.156324	RAP1A
Signaling By RAF1 Mutants R-HSA-9656223	1	38	0.0715519	0.158088	RAP1A
FCGR3A-mediated IL10 Synthesis R-HSA-9664323	1	38	0.0715519	0.158088	PRKAR2A
HSP90 Chaperone Cycle For Steroid Hormone Receptors (SHR) In Presence Of Ligand R-HSA-3371497	1	38	0.0715519	0.158088	PTGES3
Signaling By Receptor Tyrosine Kinases R-HSA-9006934	3	496	0.0718582	0.158088	RAP1A;CLTA;PTPN11
DAG And IP3 Signaling R-HSA-1489509	1	39	0.0733658	0.159203	PRKAR2A
Signaling By FGFR3 R-HSA-5654741	1	39	0.0733658	0.159203	PTPN11
HIV Infection R-HSA-162906	2	229	0.0733746	0.159203	PDCD6IP;PSMA4
RET Signaling R-HSA-8853659	1	40	0.0751763	0.161629	PTPN11
Signaling By FGFR4 R-HSA-5654743	1	40	0.0751763	0.161629	PTPN11
Paradoxical Activation Of RAF Signaling By Kinase Inactive BRAF R-HSA-6802955	1	41	0.0769833	0.164765	RAP1A
RND1 GTPase Cycle R-HSA-9696273	1	42	0.0787869	0.164895	TFRC
RND3 GTPase Cycle R-HSA-9696264	1	42	0.0787869	0.164895	DSG1
Signaling By SCF-KIT R-HSA-1433557	1	42	0.0787869	0.164895	PTPN11
Vasopressin Regulates Renal Water Homeostasis Via Aquaporins R-HSA-432040	1	42	0.0787869	0.164895	PRKAR2A
tRNA Aminoacylation R-HSA-379724	1	42	0.0787869	0.164895	DARS1
Smooth Muscle Contraction R-HSA-445355	1	43	0.080587	0.167183	TPM3
GPER1 Signaling R-HSA-9634597	1	43	0.080587	0.167183	PRKAR2A
Cell Cycle, Mitotic R-HSA-69278	3	523	0.081343	0.167963	YWHAE;PSMA4;USO1
PI3K Cascade R-HSA-109704	1	44	0.0823837	0.167963	PTPN11
Interleukin-12 Signaling R-HSA-9020591	1	44	0.0823837	0.167963	P4HB
Interleukin-3, Interleukin-5 And GM-CSF Signaling R-HSA-512988	1	44	0.0823837	0.167963	PTPN11
TBC/RABGAPs R-HSA-8854214	1	45	0.084177	0.170883	RAB8B
Platelet Activation, Signaling And Aggregation R-HSA-76002	2	254	0.0876451	0.173416	RAP1A;PTPN11
PLC Beta Mediated Events R-HSA-112043	1	47	0.0877534	0.173416	PRKAR2A
SUMOylation Of RNA Binding Proteins R-HSA-4570464	1	47	0.0877534	0.173416	HNRNPK
IRS-mediated Signaling R-HSA-112399	1	47	0.0877534	0.173416	PTPN11
Cross-presentation Of Soluble Exogenous Antigens (Endosomes) R-HSA-1236978	1	48	0.0895364	0.173416	PSMA4
Inositol Phosphate Metabolism R-HSA-1483249	1	48	0.0895364	0.173416	INPP4B
Regulation Of Activated PAK-2p34 By Proteasome Mediated Degradation R-HSA-211733	1	49	0.0913161	0.173416	PSMA4
Signaling By EGFR R-HSA-177929	1	49	0.0913161	0.173416	PTPN11
EPH-ephrin Mediated Repulsion Of Cells R-HSA-3928665	1	49	0.0913161	0.173416	CLTA
Signaling By FGFR1 R-HSA-5654736	1	49	0.0913161	0.173416	PTPN11
Netrin-1 Signaling R-HSA-373752	1	49	0.0913161	0.173416	PTPN11
Aquaporin-mediated Transport R-HSA-445717	1	50	0.0930924	0.173416	PRKAR2A
Regulation Of Ornithine Decarboxylase (ODC) R-HSA-350562	1	50	0.0930924	0.173416	PSMA4
Autodegradation Of E3 Ubiquitin Ligase COP1 R-HSA-349425	1	51	0.0948653	0.173416	PSMA4
Synthesis Of PIPs At Plasma Membrane R-HSA-1660499	1	51	0.0948653	0.173416	INPP4B
GSK3B And BTRC:CUL1-mediated-degradation Of NFE2L2 R-HSA-9762114	1	51	0.0948653	0.173416	PSMA4
Translocation Of SLC2A4 (GLUT4) To Plasma Membrane R-HSA-1445148	1	51	0.0948653	0.173416	YWHAE
IRS-related Events Triggered By IGF1R R-HSA-2428928	1	51	0.0948653	0.173416	PTPN11
Ubiquitin Mediated Degradation Of Phosphorylated Cdc25A R-HSA-69601	1	51	0.0948653	0.173416	PSMA4
Ubiquitin-dependent Degradation Of Cyclin D R-HSA-75815	1	51	0.0948653	0.173416	PSMA4
Vpu Mediated Degradation Of CD4 R-HSA-180534	1	51	0.0948653	0.173416	PSMA4
PIP3 Activates AKT Signaling R-HSA-1257604	2	268	0.095975	0.173416	PSMA4;PTPN11
Regulation Of Apoptosis R-HSA-169911	1	52	0.0966348	0.173416	PSMA4
Signaling By PDGF R-HSA-186797	1	52	0.0966348	0.173416	PTPN11
G-protein Mediated Events R-HSA-112040	1	52	0.0966348	0.173416	PRKAR2A
IGF1R Signaling Cascade R-HSA-2428924	1	52	0.0966348	0.173416	PTPN11
RAF/MAP Kinase Cascade R-HSA-5673001	2	271	0.0977891	0.173416	RAP1A;PSMA4
Cell Cycle Checkpoints R-HSA-69620	2	271	0.0977891	0.173416	YWHAE;PSMA4
Sensory Processing Of Sound By Outer Hair Cells Of Cochlea R-HSA-9662361	1	53	0.098401	0.173416	RDX
Signaling By Type 1 Insulin-like Growth Factor 1 Receptor (IGF1R) R-HSA-2404192	1	53	0.098401	0.173416	PTPN11
Vif-mediated Degradation Of APOBEC3G R-HSA-180585	1	53	0.098401	0.173416	PSMA4
Insulin Receptor Signaling Cascade R-HSA-74751	1	53	0.098401	0.173416	PTPN11
Negative Regulation Of NOTCH4 Signaling R-HSA-9604323	1	53	0.098401	0.173416	PSMA4
AUF1 (hnRNP D0) Binds And Destabilizes mRNA R-HSA-450408	1	54	0.100164	0.173416	PSMA4
RHOJ GTPase Cycle R-HSA-9013409	1	54	0.100164	0.173416	TFRC
Regulation Of RUNX3 Expression And Activity R-HSA-8941858	1	54	0.100164	0.173416	PSMA4
SCF-beta-TrCP Mediated Degradation Of Emi1 R-HSA-174113	1	54	0.100164	0.173416	PSMA4
Degradation Of AXIN R-HSA-4641257	1	54	0.100164	0.173416	PSMA4
FBXL7 Down-Regulates AURKA During Mitotic Entry And In Early Mitosis R-HSA-8854050	1	54	0.100164	0.173416	PSMA4
Interleukin-12 Family Signaling R-HSA-447115	1	54	0.100164	0.173416	P4HB
Hemostasis R-HSA-109582	3	576	0.101454	0.173416	RAP1A;PRKAR2A;PTPN11
Degradation Of DVL R-HSA-4641258	1	55	0.101923	0.173416	PSMA4
Signaling By ALK Fusions And Activated Point Mutants R-HSA-9725370	1	55	0.101923	0.173416	TPM3
Hh Mutants Are Degraded By ERAD R-HSA-5362768	1	55	0.101923	0.173416	PSMA4
Intrinsic Pathway For Apoptosis R-HSA-109606	1	55	0.101923	0.173416	YWHAE
E3 Ubiquitin Ligases Ubiquitinate Target Proteins R-HSA-8866654	1	56	0.103679	0.175144	UBE2L3
Stabilization Of P53 R-HSA-69541	1	56	0.103679	0.175144	PSMA4
Asparagine N-linked Glycosylation R-HSA-446203	2	282	0.104525	0.175247	USO1;CALR
SARS-CoV-2 Infection R-HSA-9694516	2	283	0.105144	0.175247	YWHAE;PTPN11
Regulated Necrosis R-HSA-5218859	1	57	0.105432	0.175247	PDCD6IP
Hh Mutants Abrogate Ligand Secretion R-HSA-5387390	1	58	0.107181	0.175247	PSMA4
Metabolism Of Polyamines R-HSA-351202	1	58	0.107181	0.175247	PSMA4
NIK To Noncanonical NF-kB Signaling R-HSA-5676590	1	58	0.107181	0.175247	PSMA4
Arachidonic Acid Metabolism R-HSA-2142753	1	59	0.108927	0.175247	PTGES3
RHOQ GTPase Cycle R-HSA-9013406	1	59	0.108927	0.175247	TFRC
SCF(Skp2)-mediated Degradation Of P27/P21 R-HSA-187577	1	59	0.108927	0.175247	PSMA4
Degradation Of GLI1 By Proteasome R-HSA-5610780	1	59	0.108927	0.175247	PSMA4
Degradation Of GLI2 By Proteasome R-HSA-5610783	1	59	0.108927	0.175247	PSMA4
GLI3 Is Processed To GLI3R By Proteasome R-HSA-5610785	1	59	0.108927	0.175247	PSMA4
Role Of GTSE1 In G2/M Progression After G2 Checkpoint R-HSA-8852276	1	59	0.108927	0.175247	PSMA4
Iron Uptake And Transport R-HSA-917937	1	59	0.108927	0.175247	TFRC
Defective CFTR Causes Cystic Fibrosis R-HSA-5678895	1	60	0.11067	0.177447	PSMA4
Signaling By WNT R-HSA-195721	2	294	0.112015	0.178422	PSMA4;CLTA
Post NMDA Receptor Activation Events R-HSA-438064	1	61	0.11241	0.178422	PRKAR2A
Dectin-1 Mediated Noncanonical NF-kB Signaling R-HSA-5607761	1	61	0.11241	0.178422	PSMA4
Asymmetric Localization Of PCP Proteins R-HSA-4608870	1	62	0.114146	0.178778	PSMA4
RAB Geranylgeranylation R-HSA-8873719	1	62	0.114146	0.178778	RAB8B
RHO GTPases Activate PKNs R-HSA-5625740	1	62	0.114146	0.178778	YWHAE
Signaling By BRAF And RAF1 Fusions R-HSA-6802952	1	62	0.114146	0.178778	RAP1A
Autodegradation Of Cdh1 By Cdh1:APC/C R-HSA-174084	1	63	0.115878	0.180893	PSMA4
Oxygen-dependent Proline Hydroxylation Of Hypoxia-inducible Factor Alpha R-HSA-1234176	1	64	0.117608	0.182989	PSMA4
Regulation Of RAS By GAPs R-HSA-5658442	1	65	0.119334	0.184461	PSMA4
p53-Dependent G1 DNA Damage Response R-HSA-69563	1	65	0.119334	0.184461	PSMA4
Activation Of NF-kappaB In B Cells R-HSA-1169091	1	66	0.121057	0.185538	PSMA4
COPII-mediated Vesicle Transport R-HSA-204005	1	66	0.121057	0.185538	USO1
APC/C:Cdc20 Mediated Degradation Of Securin R-HSA-174154	1	67	0.122777	0.185538	PSMA4
Collagen Biosynthesis And Modifying Enzymes R-HSA-1650814	1	67	0.122777	0.185538	P4HB
Regulation Of PTEN Stability And Activity R-HSA-8948751	1	67	0.122777	0.185538	PSMA4
Sensory Processing Of Sound By Inner Hair Cells Of Cochlea R-HSA-9662360	1	67	0.122777	0.185538	RDX
G1/S DNA Damage Checkpoints R-HSA-69615	1	67	0.122777	0.185538	PSMA4
Costimulation By CD28 Family R-HSA-388841	1	68	0.124493	0.187532	PTPN11
Orc1 Removal From Chromatin R-HSA-68949	1	69	0.126206	0.187722	PSMA4
RHOB GTPase Cycle R-HSA-9013026	1	69	0.126206	0.187722	TFRC
Glycolysis R-HSA-70171	1	69	0.126206	0.187722	PGK1
Loss Of Nlp From Mitotic Centrosomes R-HSA-380259	1	69	0.126206	0.187722	YWHAE
Diseases Of Programmed Cell Death R-HSA-9645723	1	71	0.129622	0.19079	YWHAE
AURKA Activation By TPX2 R-HSA-8854518	1	72	0.131326	0.19079	YWHAE
CDK-mediated Phosphorylation And Removal Of Cdc6 R-HSA-69017	1	72	0.131326	0.19079	PSMA4
Cdc20:Phospho-APC/C Mediated Degradation Of Cyclin A R-HSA-174184	1	72	0.131326	0.19079	PSMA4
Regulation Of RUNX2 Expression And Activity R-HSA-8939902	1	72	0.131326	0.19079	PSMA4
Signaling By FGFR2 R-HSA-5654738	1	72	0.131326	0.19079	PTPN11
Interferon Alpha/Beta Signaling R-HSA-909733	1	72	0.131326	0.19079	PTPN11
APC/C:Cdh1 Mediated Degradation Of Cdc20 And APC/C:Cdh1 Targets In Late Mitosis/Early G1 R-HSA-174178	1	73	0.133026	0.19079	PSMA4
APC:Cdc20 Mediated Degradation Of Cell Cycle Proteins Before Cycle Checkpoint Satisfied R-HSA-179419	1	73	0.133026	0.19079	PSMA4
RHOC GTPase Cycle R-HSA-9013106	1	73	0.133026	0.19079	TFRC
Cellular Response To Hypoxia R-HSA-1234174	1	73	0.133026	0.19079	PSMA4
Cell Cycle R-HSA-1640170	3	654	0.134282	0.19079	YWHAE;PSMA4;USO1
Activation Of NMDA Receptors And Postsynaptic Events R-HSA-442755	1	74	0.134722	0.19079	PRKAR2A
RHOG GTPase Cycle R-HSA-9013408	1	74	0.134722	0.19079	TFRC
Cell Death Signaling Via NRAGE, NRIF And NADE R-HSA-204998	1	74	0.134722	0.19079	YWHAE
Formation Of Cornified Envelope R-HSA-6809371	1	74	0.134722	0.19079	DSG1
APC/C:Cdc20 Mediated Degradation Of Mitotic Proteins R-HSA-176409	1	75	0.136416	0.192038	PSMA4
Sensory Processing Of Sound R-HSA-9659379	1	75	0.136416	0.192038	RDX
Activation Of APC/C And APC/C:Cdc20 Mediated Degradation Of Mitotic Proteins R-HSA-176814	1	76	0.138106	0.193267	PSMA4
Protein Ubiquitination R-HSA-8852135	1	76	0.138106	0.193267	UBE2L3
ABC Transporter Disorders R-HSA-5619084	1	77	0.139793	0.193907	PSMA4
Signaling By Insulin Receptor R-HSA-74752	1	77	0.139793	0.193907	PTPN11
G2/M DNA Damage Checkpoint R-HSA-69473	1	77	0.139793	0.193907	YWHAE
Oncogenic MAPK Signaling R-HSA-6802957	1	78	0.141477	0.193967	RAP1A
Constitutive Signaling By Aberrant PI3K In Cancer R-HSA-2219530	1	78	0.141477	0.193967	PTPN11
FCERI Mediated NF-kB Activation R-HSA-2871837	1	78	0.141477	0.193967	PSMA4
Nuclear Events Mediated By NFE2L2 R-HSA-9759194	1	78	0.141477	0.193967	PSMA4
Downstream Signaling Events Of B Cell Receptor (BCR) R-HSA-1168372	1	79	0.143158	0.195704	PSMA4
COPI-mediated Anterograde Transport R-HSA-6807878	1	80	0.144835	0.196296	USO1
Recruitment Of NuMA To Mitotic Centrosomes R-HSA-380320	1	80	0.144835	0.196296	YWHAE
Regulation Of APC/C Activators Between G1/S And Early Anaphase R-HSA-176408	1	80	0.144835	0.196296	PSMA4
Centrosome Maturation R-HSA-380287	1	81	0.14651	0.196315	YWHAE
Regulation Of HSF1-mediated Heat Shock Response R-HSA-3371453	1	81	0.14651	0.196315	YWHAE
Signaling By NOTCH4 R-HSA-9013694	1	81	0.14651	0.196315	PSMA4
TP53 Regulates Metabolic Genes R-HSA-5628897	1	81	0.14651	0.196315	YWHAE
PI Metabolism R-HSA-1483255	1	82	0.148181	0.197435	INPP4B
Cyclin E Associated Events During G1/S Transition R-HSA-69202	1	82	0.148181	0.197435	PSMA4
Platelet Homeostasis R-HSA-418346	1	83	0.149849	0.199097	PTPN11
Cyclin A:Cdk2-associated Events At S Phase Entry R-HSA-69656	1	84	0.151513	0.200184	PSMA4
Degradation Of Beta-Catenin By Destruction Complex R-HSA-195253	1	84	0.151513	0.200184	PSMA4
Hedgehog On State R-HSA-5632684	1	85	0.153175	0.201815	PSMA4
Signaling By FGFR R-HSA-190236	1	86	0.154833	0.203434	PTPN11
Cytokine Signaling In Immune System R-HSA-1280215	3	702	0.156136	0.203909	PSMA4;PTPN11;P4HB
APC/C-mediated Degradation Of Cell Cycle Proteins R-HSA-174143	1	87	0.156488	0.203909	PSMA4
Regulation Of PLK1 Activity At G2/M Transition R-HSA-2565942	1	87	0.156488	0.203909	YWHAE
Opioid Signaling R-HSA-111885	1	88	0.15814	0.204403	PRKAR2A
Regulation Of mRNA Stability By Proteins That Bind AU-rich Elements R-HSA-450531	1	88	0.15814	0.204403	PSMA4
Metabolism Of Amino Acids And Derivatives R-HSA-71291	2	364	0.158164	0.204403	PSMA4;DARS1
Glucose Metabolism R-HSA-70326	1	89	0.159789	0.205266	PGK1
Interferon Gamma Signaling R-HSA-877300	1	89	0.159789	0.205266	PTPN11
Chaperonin-mediated Protein Folding R-HSA-390466	1	90	0.161435	0.205266	VBP1
Collagen Formation R-HSA-1474290	1	90	0.161435	0.205266	P4HB
Switching Of Origins To A Post-Replicative State R-HSA-69052	1	90	0.161435	0.205266	PSMA4
MAPK6/MAPK4 Signaling R-HSA-5687128	1	90	0.161435	0.205266	PSMA4
EPH-Ephrin Signaling R-HSA-2682334	1	91	0.163078	0.206245	CLTA
HCMV Late Events R-HSA-9610379	1	91	0.163078	0.206245	HNRNPK
Downstream TCR Signaling R-HSA-202424	1	94	0.167987	0.211685	PSMA4
Drug ADME R-HSA-9748784	1	95	0.169617	0.211685	GSTP1
Transcriptional Regulation By RUNX3 R-HSA-8878159	1	95	0.169617	0.211685	PSMA4
UCH Proteinases R-HSA-5689603	1	95	0.169617	0.211685	PSMA4
P75 NTR Receptor-Mediated Signaling R-HSA-193704	1	95	0.169617	0.211685	YWHAE
Protein Folding R-HSA-391251	1	96	0.171244	0.213153	VBP1
Anchoring Of Basal Body To Plasma Membrane R-HSA-5620912	1	97	0.172868	0.214048	YWHAE
Potential Therapeutics For SARS R-HSA-9679191	1	97	0.172868	0.214048	PTGES3
RUNX1 Regulates Transcription Of Genes Involved In Differentiation Of HSCs R-HSA-8939236	1	98	0.174488	0.215491	PSMA4
CLEC7A (Dectin-1) Signaling R-HSA-5607764	1	99	0.176106	0.216922	PSMA4
TNFR2 Non-Canonical NF-kB Pathway R-HSA-5668541	1	100	0.177721	0.217777	PSMA4
KEAP1-NFE2L2 Pathway R-HSA-9755511	1	100	0.177721	0.217777	PSMA4
ABC-family Proteins Mediated Transport R-HSA-382556	1	102	0.180941	0.22115	PSMA4
MHC Class II Antigen Presentation R-HSA-2132295	1	104	0.184148	0.22449	CLTA
PI3K/AKT Signaling In Cancer R-HSA-2219528	1	105	0.185747	0.225857	PTPN11
PI5P, PP2A And IER3 Regulate PI3K/AKT Signaling R-HSA-6811558	1	106	0.187344	0.226633	PTPN11
Post-translational Protein Phosphorylation R-HSA-8957275	1	106	0.187344	0.226633	P4HB
Phase II - Conjugation Of Compounds R-HSA-156580	1	107	0.188937	0.227397	GSTP1
MyD88-independent TLR4 Cascade R-HSA-166166	1	107	0.188937	0.227397	PTPN11
Signaling By B Cell Receptor (BCR) R-HSA-983705	1	109	0.192114	0.230634	PSMA4
Assembly Of Pre-Replicative Complex R-HSA-68867	1	110	0.193698	0.231947	PSMA4
Mitotic Prophase R-HSA-68875	1	112	0.196857	0.235134	USO1
Negative Regulation Of PI3K/AKT Network R-HSA-199418	1	113	0.198432	0.236419	PTPN11
Selenoamino Acid Metabolism R-HSA-2408522	1	114	0.200004	0.237097	DARS1
Interleukin-1 Signaling R-HSA-9020702	1	114	0.200004	0.237097	PSMA4
TCR Signaling R-HSA-202403	1	116	0.203139	0.240211	PSMA4
Estrogen-dependent Gene Expression R-HSA-9018519	1	119	0.207818	0.243916	PTGES3
Synthesis Of DNA R-HSA-69239	1	119	0.207818	0.243916	PSMA4
Transcriptional Regulation By RUNX2 R-HSA-8878166	1	119	0.207818	0.243916	PSMA4
Cell-Cell Communication R-HSA-1500931	1	120	0.209372	0.245132	PTPN11
SARS-CoV-2 Activates/Modulates Innate And Adaptive Immune Responses R-HSA-9705671	1	121	0.210923	0.245731	PTPN11
HCMV Infection R-HSA-9609646	1	121	0.210923	0.245731	HNRNPK
Regulation Of IGF Transport And Uptake By IGFBPs R-HSA-381426	1	123	0.214017	0.248722	P4HB
DNA Replication Pre-Initiation R-HSA-69002	1	127	0.220168	0.255243	PSMA4
G1/S Transition R-HSA-69206	1	129	0.223225	0.258155	PSMA4
Fc Epsilon Receptor (FCERI) Signaling R-HSA-2454202	1	130	0.22475	0.258654	PSMA4
Host Interactions Of HIV Factors R-HSA-162909	1	130	0.22475	0.258654	PSMA4
ADORA2B Mediated Anti-Inflammatory Cytokine Production R-HSA-9660821	1	131	0.226272	0.259773	PRKAR2A
ER To Golgi Anterograde Transport R-HSA-199977	1	133	0.229306	0.262619	USO1
Cell Surface Interactions At Vascular Wall R-HSA-202733	1	134	0.230819	0.263713	PTPN11
Factors Involved In Megakaryocyte Development And Platelet Production R-HSA-983231	1	136	0.233836	0.265876	PRKAR2A
Late Phase Of HIV Life Cycle R-HSA-162599	1	136	0.233836	0.265876	PDCD6IP
PTEN Regulation R-HSA-6807070	1	139	0.23834	0.269701	PSMA4
Death Receptor Signaling R-HSA-73887	1	139	0.23834	0.269701	YWHAE
Toll Like Receptor 4 (TLR4) Cascade R-HSA-166016	1	140	0.239836	0.270745	PTPN11
C-type Lectin Receptors (CLRs) R-HSA-5621481	1	141	0.241329	0.271782	PSMA4
RHOA GTPase Cycle R-HSA-8980692	1	147	0.250225	0.280466	TFRC
Mitotic G1 Phase And G1/S Transition R-HSA-453279	1	147	0.250225	0.280466	PSMA4
CDC42 GTPase Cycle R-HSA-9013148	1	149	0.253168	0.282426	TFRC
HIV Life Cycle R-HSA-162587	1	149	0.253168	0.282426	PDCD6IP
G Alpha (S) Signaling Events R-HSA-418555	1	153	0.259021	0.288275	PRKAR2A
DNA Replication R-HSA-69306	1	155	0.26193	0.290828	PSMA4
S Phase R-HSA-69242	1	161	0.270591	0.299741	PSMA4
Toll-like Receptor Cascades R-HSA-168898	1	162	0.272025	0.300626	PTPN11
Transport To Golgi And Subsequent Modification R-HSA-948021	1	164	0.274885	0.303078	USO1
Anti-inflammatory Response Favoring Leishmania Infection R-HSA-9662851	1	165	0.27631	0.303941	PRKAR2A
Regulation Of Expression Of SLITs And ROBOs R-HSA-9010553	1	167	0.279153	0.306356	PSMA4
SUMO E3 Ligases SUMOylate Target Proteins R-HSA-3108232	1	168	0.280571	0.307199	HNRNPK
Separation Of Sister Chromatids R-HSA-2467813	1	170	0.283398	0.309578	PSMA4
Fatty Acid Metabolism R-HSA-8978868	1	173	0.287618	0.313463	PTGES3
SUMOylation R-HSA-2990846	1	174	0.289019	0.314267	HNRNPK
Disorders Of Transmembrane Transporters R-HSA-5619115	1	176	0.291813	0.316577	PSMA4
mRNA Splicing - Major Pathway R-HSA-72163	1	181	0.298753	0.323364	HNRNPK
Neurotransmitter Receptors And Postsynaptic Signal Transmission R-HSA-112314	1	182	0.300133	0.324116	PRKAR2A
Cilium Assembly R-HSA-5617833	1	186	0.305626	0.328548	YWHAE
Mitotic Prometaphase R-HSA-68877	1	186	0.305626	0.328548	YWHAE
ESR-mediated Signaling R-HSA-8939211	1	188	0.308357	0.330732	PTGES3
mRNA Splicing R-HSA-72172	1	189	0.309718	0.331441	HNRNPK
Muscle Contraction R-HSA-397014	1	196	0.319176	0.340791	TPM3
TCF Dependent Signaling In Response To WNT R-HSA-201681	1	198	0.321855	0.342877	PSMA4
Interferon Signaling R-HSA-913531	1	200	0.324524	0.344943	PTPN11
Ub-specific Processing Proteases R-HSA-5689880	1	201	0.325854	0.345581	PSMA4
Signaling By NOTCH R-HSA-157118	1	203	0.328507	0.347615	PSMA4
Phospholipid Metabolism R-HSA-1483257	1	208	0.335096	0.353008	INPP4B
Keratinization R-HSA-6805567	1	208	0.335096	0.353008	DSG1
Mitotic Anaphase R-HSA-68882	1	232	0.365856	0.384555	PSMA4
Mitotic Metaphase And Anaphase R-HSA-2555396	1	233	0.367107	0.385015	PSMA4
Neddylation R-HSA-8951664	1	237	0.372087	0.389374	PSMA4
Metabolism Of RNA R-HSA-8953854	2	666	0.374589	0.391127	HNRNPK;PSMA4
Processing Of Capped Intron-Containing Pre-mRNA R-HSA-72203	1	242	0.378259	0.394089	HNRNPK
Transmission Across Chemical Synapses R-HSA-112315	1	246	0.383154	0.398312	PRKAR2A
Leishmania Infection R-HSA-9658195	1	247	0.384372	0.398701	PRKAR2A
Signaling By Nuclear Receptors R-HSA-9006931	1	260	0.399992	0.413996	PTGES3
RHO GTPase Effectors R-HSA-195258	1	269	0.410579	0.424026	YWHAE
Generic Transcription Pathway R-HSA-212436	3	1190	0.412024	0.424591	YWHAE;PSMA4;PTPN11
Organelle Biogenesis And Maintenance R-HSA-1852241	1	275	0.417535	0.429335	YWHAE
Metabolism Of Lipids R-HSA-556833	2	732	0.420443	0.431387	INPP4B;PTGES3
Deubiquitination R-HSA-5688426	1	279	0.422129	0.432179	PSMA4
Translation R-HSA-72766	1	281	0.424412	0.433579	DARS1
Metabolism Of Carbohydrates R-HSA-71387	1	285	0.428953	0.437273	PGK1
Extracellular Matrix Organization R-HSA-1474244	1	291	0.435698	0.443194	P4HB
G Alpha (I) Signaling Events R-HSA-418594	1	312	0.4587	0.465591	PRKAR2A
RNA Polymerase II Transcription R-HSA-73857	3	1312	0.475994	0.48211	YWHAE;PSMA4;PTPN11
Transcriptional Regulation By TP53 R-HSA-3700989	1	354	0.501997	0.50736	YWHAE
Neuronal System R-HSA-112316	1	386	0.532701	0.537245	PRKAR2A
Gene Expression (Transcription) R-HSA-74160	3	1449	0.544153	0.547627	YWHAE;PSMA4;PTPN11
Sensory Perception R-HSA-9709957	1	616	0.705143	0.708137	RDX
GPCR Downstream Signaling R-HSA-388396	1	619	0.706919	0.708416	PRKAR2A
Signaling By GPCR R-HSA-372790	1	689	0.745526	0.745526	PRKAR2A

## Sheet: Supplementary Table S5
Supplementary Table S5: Significant GSEA results for all databases and time points (Figure 3C)
Timepoint	Pathway	p-value	Adjusted p-value	log2err	Enrichment Score	Normalized Enrichment Score	Size	Leading-Edge subset
15min	(KEGG) Complement and coagulation cascades	1.81949e-10	3.60258e-08	0.826657	0.707452	3.00307	35	MBL2, C4BPB, CFH, FGG, FGA, A2M, FGB, C4BPA, PROS1, F11, SERPINF2, MASP1, SERPIND1, C1QA, C1QC, C6, VTN, C1QB, C1S, C3, KNG1, PLG, F5
15min	(REACTOME) Regulation of Complement cascade	4.35026e-08	2.71456e-05	0.719513	0.78359	2.87183	20	C4BPB, CFH, C4BPA, CPN1, PROS1, C1QA, C1QC, C6, VTN, C1QB, C1S, C3
15min	(WIKIPATHWAYS) Complement and coagulation cascades	2.50258e-07	3.05314e-05	0.674963	0.66507	2.68284	27	CFH, A2M, FGB, PROS1, SERPINF2, MASP1, SERPIND1, C1QA, C1QC, C6, C1QB, C1S, C3, KNG1, PLG, F5
15min	(REACTOME) Complement cascade	1.16956e-07	3.64901e-05	0.704976	0.71122	2.79673	25	MBL2, C4BPB, CFH, C4BPA, CPN1, PROS1, MASP1, C1QA, C1QC, C6, VTN, C1QB, C1S, C3
15min	(WIKIPATHWAYS) Complement activation	2.67686e-06	0.000163289	0.627257	0.858561	2.54884	10	MASP1, C1QA, C1QC, C6, C1QB, C1S, C3, CFB, C5
15min	(REACTOME) Erythrocytes take up carbon dioxide and release oxygen	9.77072e-06	0.00114727	0.593325	0.961628	2.18692	5	HBB, HBA1, CA2, SLC4A1, CA1
15min	(REACTOME) Erythrocytes take up oxygen and release carbon dioxide	9.77072e-06	0.00114727	0.593325	0.961628	2.18692	5	HBB, HBA1, CA2, SLC4A1, CA1
15min	(REACTOME) Metabolism	1.10314e-05	0.00114727	0.593325	-0.417963	-1.69266	185	DECR1, HADH, RAP1A, PTGS1, MAOB, PRKAR2A, HADHA, CPT1A, PPP1CC, SCP2, HSD17B10, HSD17B4, ATP5F1C, ATP5F1A, DLD, ATP5F1B, AKR7A2, CYB5R3, ETFA, IDH2, HK1, GPX1, HADHB, NNT, PDHB, DARS1, UQCRC2, DLST, TST, VDAC1, TBXAS1, SACM1L, ATP5PD, ADH5, ME2, PPA2, ALOX12, SLC25A11, GPD2, RAB14, ITPR1, CDS2, ESYT1, CS, MDH2, PGD, GSTP1, GOT2, PYGB, MGLL, NDUFA9, SLC2A3, ENO2, LYPLA1, PGK1, FH, FASN, PRKAR1A, E…
15min	(REACTOME) O2/CO2 exchange in erythrocytes	9.77072e-06	0.00114727	0.593325	0.961628	2.18692	5	HBB, HBA1, CA2, SLC4A1, CA1
15min	(REACTOME) The citric acid (TCA) cycle and respiratory electron transport	1.49914e-05	0.00133638	0.593325	-0.654608	-2.01228	26	ATP5F1C, ATP5F1A, DLD, ATP5F1B, ETFA, IDH2, NNT, PDHB, UQCRC2, DLST, VDAC1, ATP5PD, ME2, CS, MDH2, NDUFA9, FH, UQCRC1
15min	(WIKIPATHWAYS) Complement system in neuronal development and plasticity	4.52055e-05	0.00183836	0.557332	0.590733	2.32179	25	MBL2, C4BPB, CFH, C4BPA, PROS1, MASP1, C1QA, C1QC, C6, C1QB, C1S, C3
15min	(KEGG) Staphylococcus aureus infection	2.82373e-05	0.00256188	0.57561	0.74284	2.50487	15	MBL2, CFH, MASP1, C1QA, C1QC, C1QB, C1S, C3, PLG, LOC102723407
15min	(KEGG) Tryptophan metabolism	3.88164e-05	0.00256188	0.557332	-0.853987	-1.96932	8	HADH, MAOB, HADHA, DLD, CAT, DLST
15min	(KEGG) cGMP-PKG signaling pathway	7.01027e-05	0.00347009	0.538434	-0.667547	-1.98927	22	SLC25A5, ATP2A3, PPP1CC, PPIF, ATP2A2, VDAC1, VDAC2, ROCK2, PRKG1, ITPR1, MYLK, RHOA, PPP1R12A
15min	(REACTOME) Mitochondrial biogenesis	5.03882e-05	0.00393028	0.557332	-0.786316	-2.02966	12	HSPA9, ATP5F1C, ATP5F1A, ATP5F1B, IMMT, IDH2, SOD2, ATP5PD
15min	(PANTHER) Plasminogen activating cascade	0.000429328	0.00601059	0.498493	0.87428	2.16514	6	FGG, FGA, FGB, SERPINF2, PLG
0h	(WIKIPATHWAYS) Complement system	8.11523e-05	0.00990058	0.538434	0.916794	2.17286	6	C3, FGB, FGA, C5, CFB
15min	(KEGG) Valine, leucine and isoleucine degradation	0.000258978	0.0102555	0.498493	-0.851445	-1.88523	7	HADH, HADHA, HSD17B10, DLD, HADHB
15min	(REACTOME) Cristae formation	0.000150453	0.0104314	0.518848	-0.835251	-1.92927	8	HSPA9, ATP5F1C, ATP5F1A, ATP5F1B, IMMT, ATP5PD
15min	(WIKIPATHWAYS) Complement system	0.000367789	0.0112176	0.498493	0.878013	2.1636	6	FGA, FGB, MASP1, C3, CFB, C5
15min	(REACTOME) Fatty acid metabolism	0.000285723	0.016754	0.498493	-0.661902	-1.94822	21	DECR1, HADH, PTGS1, HADHA, CPT1A, SCP2, HSD17B4, GPX1, HADHB, TBXAS1, ALOX12
15min	(REACTOME) Mitochondrial calcium ion transport	0.000295343	0.016754	0.498493	-0.880853	-1.86447	6	PHB1, MICU1, VDAC1, PHB2, VDAC2
15min	(KEGG) Calcium signaling pathway	0.000710193	0.0234364	0.477271	-0.673075	-1.86618	16	SLC25A5, ATP2A3, PPIF, ATP2A2, VDAC1, VDAC2, STIM1, ITPR1, MYLK, PRKCA
15min	(REACTOME) Pyruvate metabolism and Citric Acid (TCA) cycle	0.000575269	0.029914	0.477271	-0.708991	-1.86948	13	DLD, IDH2, NNT, PDHB, DLST, VDAC1, ME2, CS, MDH2, FH
15min	(WIKIPATHWAYS) Prostaglandin synthesis and regulation	0.00124165	0.0302963	0.45506	-0.772941	-1.78406	8	PTGS1, ANXA3, TBXAS1
15min	(REACTOME) Protein localization	0.000695781	0.0333975	0.477271	-0.638039	-1.81116	18	HSPA9, SCP2, HSD17B4, ATP5F1A, ATP5F1B, CAT, HSPD1, VDAC1, CS, APP, ACO2, EMD, ECH1, ACOX1, VAPA
24h	(REACTOME) Erythrocytes take up carbon dioxide and release oxygen	0.000180534	0.0375512	0.518848	0.936378	2.03765	5	CA1, CA2, HBB, HBA1, SLC4A1
24h	(REACTOME) Erythrocytes take up oxygen and release carbon dioxide	0.000180534	0.0375512	0.518848	0.936378	2.03765	5	CA1, CA2, HBB, HBA1, SLC4A1
24h	(REACTOME) O2/CO2 exchange in erythrocytes	0.000180534	0.0375512	0.518848	0.936378	2.03765	5	CA1, CA2, HBB, HBA1, SLC4A1
15min	(REACTOME) Scavenging of heme from plasma	0.000897079	0.0399841	0.477271	0.807821	2.09997	7	HBB, HBA1, HP, AMBP, JCHAIN, HPR
15min	(REACTOME) Metabolism of lipids	0.000967581	0.0402514	0.477271	-0.508173	-1.74367	46	DECR1, HADH, PTGS1, HADHA, CPT1A, PPP1CC, SCP2, HSD17B4, GPX1, HADHB, TBXAS1, SACM1L, ALOX12, RAB14, CDS2, ESYT1, MGLL
15min	(KEGG) Pertussis	0.00169108	0.0478334	0.45506	0.608059	2.05038	15	C4BPB, C4BPA, C1QA, C1QC, C1QB, C1S, C3

## Sheet: Supplementary Table S6
Supplementary Table S6: Significant GSEA results for all databases and time point ratios (Figure 4C)
Timepoint	Pathway	p-value	Adjusted p-value	log2err	Enrichment Score	Normalized Enrichment Score	Size	Leading-Edge subset
15min / 0h	(KEGG) Complement and coagulation cascades	8.87056e-14	1.75637e-11	0.954542	0.813386	3.096	35	VWF, FGA, FGB, C1QB, FGG, C4BPA, C1QA, C1QC, C4BPB, PROS1, A2M, MBL2, C6, C1S, CFH, MASP1, F11, F8, C1R
15min / 0h	(REACTOME) Complement cascade	2.71944e-13	1.69693e-10	0.932595	0.871192	3.03673	25	C1QB, C4BPA, C1QA, C1QC, C4BPB, PROS1, MBL2, CPN2, CPN1, C6, C1S, CFH, COLEC11, MASP1, C1R, FCN2, FCN3, CLU
15min / 0h	(REACTOME) The citric acid (TCA) cycle and respiratory electron transport	5.80984e-13	1.81267e-10	0.921426	-0.849122	-2.49171	26	ATP5PD, DLD, IDH2, ACO2, ATP5F1B, ATP5F1A, NDUFA9, ATP5F1C, ETFA, MDH2, ME2, NNT, COX2, CS, VDAC1, UQCRC2, FH, ATP5PO, PDHB
15min / 0h	(WIKIPATHWAYS) Complement and coagulation cascades	8.58418e-10	1.04727e-07	0.801216	0.79274	2.83533	27	VWF, FGB, C1QB, C1QA, C1QC, PROS1, A2M, C6, C1S, CFH, MASP1, F8, C1R, KNG1, CLU
15min / 0h	(REACTOME) Regulation of Complement cascade	5.45197e-10	1.13401e-07	0.801216	0.855357	2.81536	20	C1QB, C4BPA, C1QA, C1QC, C4BPB, PROS1, CPN2, CPN1, C6, C1S, CFH, C1R, CLU
15min / 0h	(KEGG) Coronavirus disease - COVID-19	2.59661e-08	2.57065e-06	0.733762	0.778446	2.69543	24	VWF, C1QB, C1QA, C1QC, LOC102723407, MBL2, C6, C1S, MASP1, C1R
15min / 0h	(REACTOME) Pyruvate metabolism and Citric Acid (TCA) cycle	2.18431e-08	3.40752e-06	0.733762	-0.881573	-2.2014	13	DLD, IDH2, ACO2, MDH2, ME2, NNT, CS, VDAC1, FH, PDHB
15min / 0h	(REACTOME) Initial triggering of complement	5.4031e-08	6.74307e-06	0.719513	0.885026	2.58529	13	C1QB, C1QA, C1QC, MBL2, C1S, COLEC11, MASP1, C1R, FCN2, FCN3
15min / 0h	(REACTOME) Creation of C4 and C2 activators	7.2337e-08	7.52305e-06	0.704976	0.925146	2.48233	10	C1QB, C1QA, C1QC, MBL2, C1S, COLEC11, MASP1, C1R, FCN2, FCN3
15min / 0h	(WIKIPATHWAYS) Complement system in neuronal development and plasticity	1.32479e-07	8.08124e-06	0.690132	0.751981	2.63451	25	C1QB, C4BPA, C1QA, C1QC, C4BPB, PROS1, MBL2, C6, C1S, CFH, COLEC11, MASP1, C1R, FCN2, FCN3, CLU
15min / 0h	(REACTOME) Metabolism	2.62132e-07	2.33672e-05	0.674963	-0.469936	-1.85762	185	ATP5PD, DLD, IDH2, ACO2, ATP5F1B, ATP5F1A, HADHA, NDUFA9, HADH, CYB5R3, ATP5F1C, MAOB, CPT1A, ETFA, MDH2, ACADVL, ME2, NNT, CDS2, GPD2, ITPR1, RDH11, COX2, GOT2, CS, VDAC1, ESYT1, UQCRC2, FH, SACM1L, HK1, RAB14, PPA2, ATP5PO, HSD17B12, PTGS1, MGLL, HSD17B4, TBXAS1, SLC2A3, PDHB, ADCY6, HADHB, ECHS1, TST, SCP2
15min / 0h	(REACTOME) Citric acid cycle (TCA cycle)	3.50819e-07	2.73639e-05	0.674963	-0.914477	-2.0646	9	DLD, IDH2, ACO2, MDH2, ME2, NNT, CS, FH
15min / 0h	(KEGG) Staphylococcus aureus infection	4.43403e-07	2.92646e-05	0.674963	0.835625	2.55373	15	C1QB, C1QA, C1QC, LOC102723407, MBL2, C1S, CFH, MASP1, C1R
15min / 0h	(KEGG) Pertussis	1.45901e-06	7.22209e-05	0.643552	0.814966	2.49059	15	C1QB, C4BPA, C1QA, C1QC, C4BPB, C1S, C1R
15min / 0h	(REACTOME) Mitochondrial protein import	1.13775e-06	7.88843e-05	0.643552	-0.932401	-1.97138	7	ACO2, ATP5F1B, HSPD1, ATP5F1A, HSPA9, CS, VDAC1
15min / 0h	(REACTOME) Innate Immune System	1.29767e-06	8.09747e-05	0.643552	0.414938	1.98657	112	FGA, FGB, C1QB, FGG, C4BPA, C1QA, C1QC, C4BPB, PROS1, CAMP, MBL2, LBP, CPN2, CPN1, C6, C1S, CFH, COLEC11, MASP1, C1R, FCN2, FCN3, NCKAP1
24h / 15min	(KEGG) Complement and coagulation cascades	4.96836e-07	9.83736e-05	0.659444	-0.691462	-2.27616	35	MBL2, VWF, KNG1, F11, F8, C6, C1R, C4BPA, F5, A2M, FGA, C4B, FGB, C1S, C1QB, PLG, C4BPB, VTN, FGG, PROS1, SERPIND1
15min / 0h	(KEGG) Citrate cycle (TCA cycle)	3.19924e-06	0.00012669	0.627257	-0.848156	-2.07442	12	DLD, IDH2, ACO2, MDH2, CS, FH, PDHB
15min / 0h	(WIKIPATHWAYS) Complement activation	5.55394e-06	0.00022586	0.610527	0.871317	2.34905	10	C1QB, C1QA, C1QC, C6, C1S, MASP1, C4B, C5
15min / 0h	(REACTOME) Mitochondrial biogenesis	5.26758e-06	0.000298816	0.610527	-0.83472	-2.04349	12	ATP5PD, IDH2, ATP5F1B, ATP5F1A, ATP5F1C, IMMT, SOD2, HSPA9, ATP5PO
15min / 0h	(REACTOME) Respiratory electron transport, ATP synthesis by chemiosmotic coupling, and heat production by uncoupling proteins.	7.45096e-06	0.00038745	0.610527	-0.81035	-2.02355	13	ATP5PD, ATP5F1B, ATP5F1A, NDUFA9, ATP5F1C, ETFA, COX2, UQCRC2, ATP5PO
15min / 0h	(KEGG) Carbon metabolism	1.37727e-05	0.0004545	0.593325	-0.660307	-2.02436	31	DLD, IDH2, ACO2, MDH2, ME2, GOT2, CS, FH, HK1, PDHB, ECHS1
15min / 0h	(KEGG) Metabolic pathways	2.03322e-05	0.000561151	0.57561	-0.479451	-1.80924	111	DLD, IDH2, ACO2, HADHA, HADH, MAOB, MDH2, ABHD16A, ACADVL, DDOST, NNT, CDS2, RPN1, RDH11, GOT2, CS, FH, SACM1L, HK1, HSD17B12, PTGS1, MGLL, HSD17B4, TBXAS1, PDHB, ADCY6, HADHB, ECHS1, TST, SCP2
15min / 0h	(KEGG) Systemic lupus erythematosus	2.26728e-05	0.000561151	0.57561	0.895543	2.22125	8	C1QB, C1QA, C1QC, LOC102723407, C1S, C1R
15min / 0h	(REACTOME) Protein localization	1.52892e-05	0.000733881	0.57561	-0.749244	-2.02297	18	ACO2, ATP5F1B, HSPD1, ATP5F1A, HSPA9, EMD, CS, VDAC1, HSD17B4, SCP2, ECH1
15min / 0h	(REACTOME) Formation of Fibrin Clot (Clotting Cascade)	1.8127e-05	0.000807947	0.57561	0.695595	2.35195	22	VWF, FGA, FGB, FGG, PROS1, A2M, F11, F8, GP1BA, GP5, KNG1, PF4
15min / 0h	(REACTOME) Metabolism of lipids	1.98084e-05	0.000824028	0.57561	-0.594041	-1.95277	46	HADHA, HADH, CPT1A, ACADVL, CDS2, ESYT1, SACM1L, RAB14, HSD17B12, PTGS1, MGLL, HSD17B4, TBXAS1, HADHB, ECHS1, SCP2, ACSL5, ALOX12, ESYT2, PRKACB, GPX1, PIP4K2A, DECR1, CTSA
15min / 0h	(WIKIPATHWAYS) TCA cycle (aka Krebs or citric acid cycle)	2.80409e-05	0.000855249	0.57561	-0.909336	-1.92294	7	DLD, IDH2, ACO2, MDH2, CS, FH
15min / 0h	(REACTOME) Scavenging of heme from plasma	2.20294e-05	0.000859148	0.57561	0.919205	2.17503	7	JCHAIN, HPR, HBB, HP, AMBP, HBA1
15min / 0h	(WIKIPATHWAYS) Amino acid metabolism	3.57904e-05	0.000873286	0.557332	-0.753999	-1.99202	16	DLD, ACO2, HADH, MDH2, GOT2, CS, FH
15min / 0h	(REACTOME) Fatty acid metabolism	2.47101e-05	0.000907006	0.57561	-0.712015	-1.99424	21	HADHA, HADH, CPT1A, ACADVL, HSD17B12, PTGS1, HSD17B4, TBXAS1, HADHB, ECHS1, SCP2, ACSL5, ALOX12, GPX1, DECR1
15min / 0h	(PANTHER) Blood coagulation	0.000113876	0.00159427	0.538434	0.766786	2.25714	13	VWF, FGA, FGB, FGG, PROS1, F8, GP1BA, GP5, KNG1
15min / 0h	(PANTHER) Plasminogen activating cascade	0.000269841	0.00188889	0.498493	0.898865	2.03623	6	FGA, FGB, FGG, PLG
15min / 0h	(REACTOME) Cristae formation	5.96369e-05	0.00206741	0.557332	-0.872813	-1.91697	8	ATP5PD, ATP5F1B, ATP5F1A, ATP5F1C, IMMT, HSPA9, ATP5PO
15min / 0h	(KEGG) 2-Oxocarboxylic acid metabolism	0.000128507	0.00282716	0.518848	-0.907659	-1.82531	6	IDH2, ACO2, GOT2, CS
15min / 0h	(REACTOME) Signaling by BRAF and RAF1 fusions	0.000139944	0.00459606	0.518848	0.659234	2.1396	19	FN1, VWF, FGA, FGB, FGG, PEBP1
15min / 0h	(REACTOME) Signaling by RAF1 mutants	0.000164283	0.00512562	0.518848	0.692752	2.18678	17	FN1, VWF, FGA, FGB, FGG
15min / 0h	(REACTOME) Binding and Uptake of Ligands by Scavenger Receptors	0.000263004	0.00656458	0.498493	0.70489	2.1879	16	JCHAIN, HPR, HBB, HP, AMBP, HBA1, COLEC11, MASP1
15min / 0h	(REACTOME) Classical antibody-mediated complement activation	0.000243142	0.00656458	0.518848	0.924419	1.94687	5	C1QB, C1QA, C1QC, C1S, C1R
15min / 0h	(REACTOME) MAP2K and MAPK activation	0.00025433	0.00656458	0.498493	0.676449	2.16651	18	FN1, VWF, FGA, FGB, FGG, PEBP1
15min / 0h	(REACTOME) Regulation of IGF Activity by IGFBP	0.000262873	0.00656458	0.498493	0.58699	2.06632	26	FN1, FGA, FGG, TNC, AHSG, NUCB1, KNG1, ITIH2
15min / 0h	(REACTOME) Signaling by high-kinase activity BRAF mutants	0.00025433	0.00656458	0.498493	0.676449	2.16651	18	FN1, VWF, FGA, FGB, FGG, PEBP1
24h / 15min	(PANTHER) Blood coagulation	0.000494101	0.00691742	0.477271	-0.749179	-1.92938	13	VWF, KNG1, F8, GP5, FGA, FGB, FGG, PROS1, GP1BA
15min / 0h	(REACTOME) Lectin pathway of complement activation	0.000306861	0.00736466	0.498493	0.919767	1.93707	5	MBL2, COLEC11, MASP1, FCN2, FCN3
15min / 0h	(REACTOME) GRB2:SOS provides linkage to MAPK signaling for Integrins	0.000342531	0.00791628	0.498493	0.753294	2.14187	12	FN1, VWF, FGA, FGB, FGG
15min / 0h	(REACTOME) Defects in Toll-like Receptor Cascades	0.000479395	0.00934819	0.498493	0.877473	1.96752	6	FGA, FGB, FGG, S100A9
15min / 0h	(REACTOME) Diseases of Immune System	0.000479395	0.00934819	0.498493	0.877473	1.96752	6	FGA, FGB, FGG, S100A9
15min / 0h	(REACTOME) IRAK4 deficiency (TLR2/4)	0.000479395	0.00934819	0.498493	0.877473	1.96752	6	FGA, FGB, FGG, S100A9
15min / 0h	(REACTOME) MyD88 deficiency (TLR2/4)	0.000479395	0.00934819	0.498493	0.877473	1.96752	6	FGA, FGB, FGG, S100A9
15min / 0h	(REACTOME) p130Cas linkage to MAPK signaling for integrins	0.000419765	0.00934819	0.498493	0.7642	2.1112	11	FN1, VWF, FGA, FGB, FGG
15min / 0h	(KEGG) Fatty acid metabolism	0.000544974	0.0107905	0.477271	-0.750968	-1.83672	12	HADHA, CPT1A, ACADVL, HSD17B12, HSD17B4, HADHB, ECHS1, SCP2, ACSL5
15min / 0h	(REACTOME) Post-translational protein phosphorylation	0.000577132	0.0108244	0.477271	0.595	2.04672	24	FN1, FGA, FGG, TNC, AHSG, NUCB1, KNG1, ITIH2
15min / 0h	(REACTOME) Regulation of TLR by endogenous ligand	0.000589791	0.0108244	0.477271	0.905722	1.90749	5	FGA, FGB, FGG, S100A9
15min / 0h	(REACTOME) Formation of ATP by chemiosmotic coupling	0.00065038	0.0115953	0.477271	-0.856431	-1.73053	6	ATP5PD, ATP5F1B, ATP5F1A, ATP5F1C, ATP5PO
15min / 0h	(KEGG) Oxidative phosphorylation	0.000689353	0.0124084	0.477271	-0.799642	-1.85523	10	ATP5PD, ATP5F1B, ATP5F1A, ATP5F1C, PPA2, ATP5PO
15min / 0h	(REACTOME) Paradoxical activation of RAF signaling by kinase inactive BRAF	0.000868003	0.0138881	0.477271	0.614044	1.99293	19	FN1, VWF, FGA, FGB, FGG, PEBP1
15min / 0h	(REACTOME) Signaling by RAS mutants	0.000868003	0.0138881	0.477271	0.614044	1.99293	19	FN1, VWF, FGA, FGB, FGG, PEBP1
15min / 0h	(REACTOME) Signaling by moderate kinase activity BRAF mutants	0.000868003	0.0138881	0.477271	0.614044	1.99293	19	FN1, VWF, FGA, FGB, FGG, PEBP1
15min / 0h	(REACTOME) Signaling downstream of RAS mutants	0.000868003	0.0138881	0.477271	0.614044	1.99293	19	FN1, VWF, FGA, FGB, FGG, PEBP1
15min / 0h	(REACTOME) Common Pathway of Fibrin Clot Formation	0.00101578	0.0158461	0.45506	0.720289	2.04803	12	FGA, FGB, FGG, PROS1, F8, PF4
24h / 15min	(REACTOME) Formation of Fibrin Clot (Clotting Cascade)	2.98139e-05	0.0186039	0.57561	-0.713227	-2.09661	22	VWF, KNG1, F11, F8, GP5, PF4, F5, A2M, FGA, FGB, FGG, PROS1, GP1BA, SERPIND1, C1QBP
15min / 0h	(WIKIPATHWAYS) Fatty acid beta-oxidation	0.000969325	0.0197096	0.477271	-0.785332	-1.78085	9	HADHA, HADH, CPT1A, GPD2, HADHB, ECHS1, ACSL5, DECR1
24h / 0h	(REACTOME) Erythrocytes take up carbon dioxide and release oxygen	9.52029e-05	0.0198022	0.538434	0.936669	1.80402	5	HBA1, HBB, CA1
24h / 0h	(REACTOME) Erythrocytes take up oxygen and release carbon dioxide	9.52029e-05	0.0198022	0.538434	0.936669	1.80402	5	HBA1, HBB, CA1
24h / 0h	(REACTOME) O2/CO2 exchange in erythrocytes	9.52029e-05	0.0198022	0.538434	0.936669	1.80402	5	HBA1, HBB, CA1
15min / 0h	(KEGG) Glyoxylate and dicarboxylate metabolism	0.00120017	0.0198028	0.45506	-0.805987	-1.76676	8	DLD, ACO2, MDH2, CS
15min / 0h	(REACTOME) Integrin signaling	0.0013854	0.0210852	0.45506	0.655851	2.03569	16	FN1, VWF, FGA, FGB, FGG
15min / 0h	(KEGG) Fatty acid elongation	0.00151473	0.0230704	0.45506	-0.877907	-1.68094	5	HADHA, HADH, HSD17B12, HADHB, ECHS1
15min / 0h	(REACTOME) Oncogenic MAPK signaling	0.00169573	0.0251936	0.45506	0.578552	1.93212	21	FN1, VWF, FGA, FGB, FGG
15min / 0h	(REACTOME) Platelet Aggregation (Plug Formation)	0.0019344	0.0280713	0.45506	0.572601	1.91225	21	FN1, VWF, FGA, FGB, FGG, GP1BA, GP5
15min / 0h	(REACTOME) Erythrocytes take up carbon dioxide and release oxygen	0.00213746	0.0289952	0.431708	0.875909	1.84471	5	HBB, HBA1, SLC4A1, CA2
15min / 0h	(REACTOME) Erythrocytes take up oxygen and release carbon dioxide	0.00213746	0.0289952	0.431708	0.875909	1.84471	5	HBB, HBA1, SLC4A1, CA2
15min / 0h	(REACTOME) O2/CO2 exchange in erythrocytes	0.00213746	0.0289952	0.431708	0.875909	1.84471	5	HBB, HBA1, SLC4A1, CA2
15min / 0h	(WIKIPATHWAYS) Complement system	0.00198748	0.0304606	0.431708	0.862256	1.9508	6	FGA, FGB, MASP1, C5
15min / 0h	(WIKIPATHWAYS) Oxidative damage response	0.00199742	0.0304606	0.431708	0.732327	1.97434	10	C1QB, C1QA, C1QC, C1S, C1R, C4B, C5
15min / 0h	(REACTOME) Immune System	0.00245647	0.0315439	0.431708	0.281711	1.45571	186	FN1, FGA, FGB, C1QB, FGG, C4BPA, C1QA, C1QC, VIM, C4BPB, PROS1, CAMP, MBL2, LBP, CPN2, CPN1, C6, C1S, CFH, COLEC11, MASP1
15min / 0h	(REACTOME) Intrinsic Pathway of Fibrin Clot Formation	0.00247701	0.0315439	0.431708	0.635703	1.97316	16	VWF, PROS1, A2M, F11, F8, GP1BA, GP5, KNG1
15min / 0h	(REACTOME) Phospholipid metabolism	0.00237663	0.0315439	0.35482	-0.708041	-1.73336	12	HADHA, CDS2, SACM1L, RAB14, MGLL, HADHB, PIP4K2A
15min / 0h	(KEGG) Tryptophan metabolism	0.00238554	0.0337384	0.431708	-0.784219	-1.71905	8	DLD, HADHA, HADH, MAOB, ECHS1
15min / 0h	(WIKIPATHWAYS) Urea cycle and associated pathways	0.00262728	0.0356142	0.431708	-0.861819	-1.66465	5	MDH2, GOT2, FH
15min / 0h	(REACTOME) Glycerophospholipid biosynthesis	0.00301296	0.0368644	0.326352	-0.875084	-1.67904	5	HADHA, CDS2, MGLL, HADHB
15min / 0h	(REACTOME) mitochondrial fatty acid beta-oxidation of saturated fatty acids	0.00301296	0.0368644	0.326352	-0.877907	-1.68446	5	HADHA, HADH, ACADVL, HADHB, ECHS1
15min / 0h	(WIKIPATHWAYS) Oxidative phosphorylation	0.00303381	0.0370124	0.31828	-0.813948	-1.72122	7	ATP5PD, ATP5F1B, ATP5F1A, NDUFA9, ATP5PO
15min / 0h	(REACTOME) Phase I - Functionalization of compounds	0.00321262	0.0385514	0.310777	-0.80648	-1.70515	7	CYB5R3, MAOB, PTGS1, TBXAS1
15min / 0h	(KEGG) African trypanosomiasis	0.00316451	0.0391608	0.431708	0.846015	1.90435	6	HPR, HBB, HBA1, KNG1
15min / 0h	(KEGG) Gap junction	0.00305526	0.0391608	0.303779	-0.624645	-1.73941	20	ITPR1, TUBA4A, TUBA1A, ADCY6, TUBB, PRKG1, TUBB1, TUBB4B, PRKACB, TUBA8
15min / 0h	(REACTOME) Integrin cell surface interactions	0.00358053	0.0421557	0.431708	0.594949	1.87805	17	FN1, FGA, FGB, FGG, TNC, ICAM2, ITGA2
15min / 0h	(REACTOME) Organelle biogenesis and maintenance	0.00365469	0.042232	0.269842	-0.536679	-1.68567	36	ATP5PD, IDH2, ATP5F1B, ATP5F1A, ATP5F1C, IMMT, SOD2, HSPA9, TUBA4A, ATP5PO, TUBA1A, TUBB, CCT3, TUBB4B, CKAP5, CCT2, CCT5, CCT8
15min / 0h	(REACTOME) Chaperonin-mediated protein folding	0.00372539	0.0422662	0.274717	-0.611595	-1.71298	21	ACTB, TUBA4A, TUBA1A, CCT3, TUBB1, TUBB4B, TUBA8, GNB1, CCT2, CCT5, CCT7, CCT8, CCT6A, TUBB4A, TCP1
15min / 0h	(REACTOME) Translation of Structural Proteins_2	0.00391684	0.0436448	0.285313	-0.864203	-1.65816	5	DDOST, RPN1, CANX
15min / 0h	(REACTOME) MyD88:MAL(TIRAP) cascade initiated on plasma membrane	0.00464428	0.0475087	0.407018	0.629865	1.87524	14	FGA, FGB, FGG, DUSP3
15min / 0h	(REACTOME) Toll Like Receptor 2 (TLR2) Cascade	0.00464428	0.0475087	0.407018	0.629865	1.87524	14	FGA, FGB, FGG, DUSP3
15min / 0h	(REACTOME) Toll Like Receptor 4 (TLR4) Cascade	0.00448433	0.0475087	0.407018	0.590528	1.86409	17	FGA, FGB, FGG, LBP, DUSP3
15min / 0h	(REACTOME) Toll Like Receptor TLR1:TLR2 Cascade	0.00464428	0.0475087	0.407018	0.629865	1.87524	14	FGA, FGB, FGG, DUSP3
15min / 0h	(REACTOME) Toll Like Receptor TLR6:TLR2 Cascade	0.00464428	0.0475087	0.407018	0.629865	1.87524	14	FGA, FGB, FGG, DUSP3
15min / 0h	(REACTOME) Mitochondrial calcium ion transport	0.00488021	0.049117	0.252644	-0.814416	-1.64563	6	VDAC2, PHB1, MICU1, VDAC1, PHB2

## Sheet: Supplementary Table S7
Supplementary Table S7: EV Proteins showing significant correlations with metrics of disease severity in ME/CFS patients (|R| > 0.8, q-value < 0.1), related to Figures 5B and C
A protein negatively correlating is shown in red
1- Bell Activity Scale Score
Protein	Time ratio	Low Confidence Interval	High Confidence Interval	Spearman's R	p-value	q-value
DSG1	24h/0h	-0.990521	-0.401404	-0.813916	0.001	0.0941111
RRAS	24h/0h	0.400526	0.971286	0.80149	0.001	0.0941111
CAPNS1	24h/0h	0.426028	0.971286	0.826342	0	0
CNP	24h/0h	0.407196	0.971286	0.826342	0.002	0.0996471
PPIF	24h/0h	0.418182	0.977096	0.826342	0.002	0.0996471
GSTM3	24h/0h	0.424264	0.980951	0.838768	0.002	0.0996471
USP14	24h/0h	0.508714	0.974862	0.838768	0	0
EHD3	24h/0h	0.434248	0.980829	0.851194	0.002	0.0996471
GNB1	24h/0h	0.528079	0.990521	0.863621	0.002	0.0996471
HSP90AB1	24h/0h	0.496924	0.990148	0.863621	0.0015	0.0996471
PLS3	24h/0h	0.481107	0.990338	0.863621	0.002	0.0996471
ATP5PB	24h/0h	0.493525	0.986207	0.876047	0.001	0.0941111
TFG	24h/0h	0.484499	0.987577	0.876047	0.002	0.0996471
TMEM40	24h/0h	0.588348	0.974762	0.888473	0	0
PSMC6	24h/0h	0.47962	0.99361	0.900899	0	0
SAR1A	24h/0h	0.609866	0.987341	0.913325	0.001	0.0941111
ERP29	24h/0h	0.693051	0.99685	0.925752	0	0
UBA52	24h/0h	0.620253	0.98611	0.925752	0.001	0.0941111
2- General Health score of SF-36
Protein	Time ratio	Low Confidence Interval	High Confidence Interval	Spearman's R	p-value	q-value
ARF6	24h/0h	0.687304	0.99685	0.929341	0	0
MAP2K3	15min/0h	0.620452	1	0.904722	0	0
3- Physical Component Summary of SF-36
Protein	Time ratio	Low Confidence Interval	High Confidence Interval	Spearman's R	p-value	q-value
LCP1	24h/0h	0.617284	1	0.927273	0	0
4- Proportion of waking time spent reclined
Protein	Time ratio	Low Confidence Interval	High Confidence Interval	Spearman's R	p-value	q-value
TUBB6	24h/0h	-0.990148	-0.45098	-0.875384	0	0
ANXA2	24h/0h	0.53628	0.987421	0.881463	0	0

## Sheet: Supplementary Table S8
Supplementary Table S8: List of the 268 significant Reactome pathways for the 18 EV Proteins showing significant correlations with Bell Activity Scale Scores from 0h to 24h in ME/CFS patients, related to Figure 5A
Reactome pathways	nGenes	Number of genes in pathway	p-value	Adjusted p-value	Genes
Role Of GTSE1 In G2/M Progression After G2 Checkpoint R-HSA-8852276	3	59	1.92801e-05	0.00931227	HSP90AB1;PSMC6;UBA52
Regulation Of NF-kappa B Signaling R-HSA-9758274	2	18	0.000116052	0.0154737	USP14;UBA52
Interleukin-1 Signaling R-HSA-9020702	3	114	0.000138267	0.0154737	USP14;PSMC6;UBA52
Chaperone Mediated Autophagy R-HSA-9613829	2	20	0.000143963	0.0154737	HSP90AB1;UBA52
Developmental Biology R-HSA-1266738	6	1073	0.000249839	0.0154737	HSP90AB1;PSMC6;RRAS;CAPNS1;DSG1;UBA52
Beta-catenin Independent WNT Signaling R-HSA-3858494	3	142	0.00026443	0.0154737	PSMC6;GNB1;UBA52
Interleukin-1 Family Signaling R-HSA-446652	3	152	0.000322956	0.0154737	USP14;PSMC6;UBA52
Apoptosis R-HSA-109581	3	178	0.000512604	0.0154737	PSMC6;DSG1;UBA52
G2/M Transition R-HSA-69275	3	182	0.000546917	0.0154737	HSP90AB1;PSMC6;UBA52
Mitotic G2-G2/M Phases R-HSA-453274	3	184	0.000564612	0.0154737	HSP90AB1;PSMC6;UBA52
Ub-specific Processing Proteases R-HSA-5689880	3	201	0.000730018	0.0154737	USP14;PSMC6;UBA52
TAK1-dependent IKK And NF-kappa-B Activation R-HSA-445989	2	45	0.000740202	0.0154737	USP14;UBA52
Programmed Cell Death R-HSA-5357801	3	208	0.000806203	0.0154737	PSMC6;DSG1;UBA52
Regulation Of Activated PAK-2p34 By Proteasome Mediated Degradation R-HSA-211733	2	49	0.000877399	0.0154737	PSMC6;UBA52
Autodegradation Of E3 Ubiquitin Ligase COP1 R-HSA-349425	2	51	0.000950249	0.0154737	PSMC6;UBA52
GSK3B And BTRC:CUL1-mediated-degradation Of NFE2L2 R-HSA-9762114	2	51	0.000950249	0.0154737	PSMC6;UBA52
Ubiquitin Mediated Degradation Of Phosphorylated Cdc25A R-HSA-69601	2	51	0.000950249	0.0154737	PSMC6;UBA52
Ubiquitin-dependent Degradation Of Cyclin D R-HSA-75815	2	51	0.000950249	0.0154737	PSMC6;UBA52
Vpu Mediated Degradation Of CD4 R-HSA-180534	2	51	0.000950249	0.0154737	PSMC6;UBA52
Regulation Of Apoptosis R-HSA-169911	2	52	0.000987733	0.0154737	PSMC6;UBA52
Vif-mediated Degradation Of APOBEC3G R-HSA-180585	2	53	0.00102592	0.0154737	PSMC6;UBA52
Negative Regulation Of NOTCH4 Signaling R-HSA-9604323	2	53	0.00102592	0.0154737	PSMC6;UBA52
Axon Guidance R-HSA-422475	4	519	0.00102679	0.0154737	HSP90AB1;PSMC6;RRAS;UBA52
AUF1 (hnRNP D0) Binds And Destabilizes mRNA R-HSA-450408	2	54	0.00106481	0.0154737	PSMC6;UBA52
Regulation Of RUNX3 Expression And Activity R-HSA-8941858	2	54	0.00106481	0.0154737	PSMC6;UBA52
SCF-beta-TrCP Mediated Degradation Of Emi1 R-HSA-174113	2	54	0.00106481	0.0154737	PSMC6;UBA52
Degradation Of AXIN R-HSA-4641257	2	54	0.00106481	0.0154737	PSMC6;UBA52
FBXL7 Down-Regulates AURKA During Mitotic Entry And In Early Mitosis R-HSA-8854050	2	54	0.00106481	0.0154737	PSMC6;UBA52
Degradation Of DVL R-HSA-4641258	2	55	0.00110441	0.0154737	PSMC6;UBA52
Hh Mutants Are Degraded By ERAD R-HSA-5362768	2	55	0.00110441	0.0154737	PSMC6;UBA52
Stabilization Of P53 R-HSA-69541	2	56	0.0011447	0.0154737	PSMC6;UBA52
Hh Mutants Abrogate Ligand Secretion R-HSA-5387390	2	58	0.00122739	0.0154737	PSMC6;UBA52
NIK To Noncanonical NF-kB Signaling R-HSA-5676590	2	58	0.00122739	0.0154737	PSMC6;UBA52
Nervous System Development R-HSA-9675108	4	545	0.001231	0.0154737	HSP90AB1;PSMC6;RRAS;UBA52
SCF(Skp2)-mediated Degradation Of P27/P21 R-HSA-187577	2	59	0.00126978	0.0154737	PSMC6;UBA52
Degradation Of GLI1 By Proteasome R-HSA-5610780	2	59	0.00126978	0.0154737	PSMC6;UBA52
Degradation Of GLI2 By Proteasome R-HSA-5610783	2	59	0.00126978	0.0154737	PSMC6;UBA52
GLI3 Is Processed To GLI3R By Proteasome R-HSA-5610785	2	59	0.00126978	0.0154737	PSMC6;UBA52
Defective CFTR Causes Cystic Fibrosis R-HSA-5678895	2	60	0.00131286	0.0154737	PSMC6;UBA52
Dectin-1 Mediated Noncanonical NF-kB Signaling R-HSA-5607761	2	61	0.00135664	0.0154737	PSMC6;UBA52
Asymmetric Localization Of PCP Proteins R-HSA-4608870	2	62	0.00140112	0.0154737	PSMC6;UBA52
Autodegradation Of Cdh1 By Cdh1:APC/C R-HSA-174084	2	63	0.00144629	0.0154737	PSMC6;UBA52
Oxygen-dependent Proline Hydroxylation Of Hypoxia-inducible Factor Alpha R-HSA-1234176	2	64	0.00149215	0.0154737	PSMC6;UBA52
Semaphorin Interactions R-HSA-373755	2	64	0.00149215	0.0154737	HSP90AB1;RRAS
Hedgehog Ligand Biogenesis R-HSA-5358346	2	64	0.00149215	0.0154737	PSMC6;UBA52
Regulation Of RAS By GAPs R-HSA-5658442	2	65	0.0015387	0.0154737	PSMC6;UBA52
p53-Dependent G1 DNA Damage Response R-HSA-69563	2	65	0.0015387	0.0154737	PSMC6;UBA52
Activation Of NF-kappaB In B Cells R-HSA-1169091	2	66	0.00158594	0.0154737	PSMC6;UBA52
APC/C:Cdc20 Mediated Degradation Of Securin R-HSA-174154	2	67	0.00163387	0.0154737	PSMC6;UBA52
Regulation Of PTEN Stability And Activity R-HSA-8948751	2	67	0.00163387	0.0154737	PSMC6;UBA52
G1/S DNA Damage Checkpoints R-HSA-69615	2	67	0.00163387	0.0154737	PSMC6;UBA52
Orc1 Removal From Chromatin R-HSA-68949	2	69	0.00173178	0.0155834	PSMC6;UBA52
Innate Immune System R-HSA-168249	5	1035	0.00178924	0.0155834	USP14;HSP90AB1;PSMC6;DSG1;UBA52
Deubiquitination R-HSA-5688426	3	279	0.00187636	0.0155834	USP14;PSMC6;UBA52
CDK-mediated Phosphorylation And Removal Of Cdc6 R-HSA-69017	2	72	0.00188379	0.0155834	PSMC6;UBA52
Cdc20:Phospho-APC/C Mediated Degradation Of Cyclin A R-HSA-174184	2	72	0.00188379	0.0155834	PSMC6;UBA52
Regulation Of RUNX2 Expression And Activity R-HSA-8939902	2	72	0.00188379	0.0155834	PSMC6;UBA52
APC/C:Cdh1 Mediated Degradation Of Cdc20 And APC/C:Cdh1 Targets In Late Mitosis/Early G1 R-HSA-174178	2	73	0.00193582	0.0155834	PSMC6;UBA52
APC:Cdc20 Mediated Degradation Of Cell Cycle Proteins Before Cycle Checkpoint Satisfied R-HSA-179419	2	73	0.00193582	0.0155834	PSMC6;UBA52
Cellular Response To Hypoxia R-HSA-1234174	2	73	0.00193582	0.0155834	PSMC6;UBA52
Formation Of Cornified Envelope R-HSA-6809371	2	74	0.00198854	0.0157453	CAPNS1;DSG1
APC/C:Cdc20 Mediated Degradation Of Mitotic Proteins R-HSA-176409	2	75	0.00204193	0.0159042	PSMC6;UBA52
Activation Of APC/C And APC/C:Cdc20 Mediated Degradation Of Mitotic Proteins R-HSA-176814	2	76	0.002096	0.0159042	PSMC6;UBA52
ABC Transporter Disorders R-HSA-5619084	2	77	0.00215075	0.0159042	PSMC6;UBA52
Signaling By WNT R-HSA-195721	3	294	0.00217831	0.0159042	PSMC6;GNB1;UBA52
FCERI Mediated NF-kB Activation R-HSA-2871837	2	78	0.00220618	0.0159042	PSMC6;UBA52
Nuclear Events Mediated By NFE2L2 R-HSA-9759194	2	78	0.00220618	0.0159042	PSMC6;UBA52
Downstream Signaling Events Of B Cell Receptor (BCR) R-HSA-1168372	2	79	0.00226227	0.0160688	PSMC6;UBA52
Regulation Of APC/C Activators Between G1/S And Early Anaphase R-HSA-176408	2	80	0.00231905	0.0161668	PSMC6;UBA52
DDX58/IFIH1-mediated Induction Of Interferon-Alpha/Beta R-HSA-168928	2	81	0.00237649	0.0161668	HSP90AB1;UBA52
Signaling By NOTCH4 R-HSA-9013694	2	81	0.00237649	0.0161668	PSMC6;UBA52
Cyclin E Associated Events During G1/S Transition R-HSA-69202	2	82	0.00243461	0.0163322	PSMC6;UBA52
Cyclin A:Cdk2-associated Events At S Phase Entry R-HSA-69656	2	84	0.00255285	0.0166625	PSMC6;UBA52
Degradation Of Beta-Catenin By Destruction Complex R-HSA-195253	2	84	0.00255285	0.0166625	PSMC6;UBA52
Hedgehog On State R-HSA-5632684	2	85	0.00261298	0.0168276	PSMC6;UBA52
APC/C-mediated Degradation Of Cell Cycle Proteins R-HSA-174143	2	87	0.00273522	0.017322	PSMC6;UBA52
PCP/CE Pathway R-HSA-4086400	2	88	0.00279734	0.017322	PSMC6;UBA52
Regulation Of mRNA Stability By Proteins That Bind AU-rich Elements R-HSA-450531	2	88	0.00279734	0.017322	PSMC6;UBA52
ER-Phagosome Pathway R-HSA-1236974	2	89	0.00286013	0.0174332	PSMC6;UBA52
Switching Of Origins To A Post-Replicative State R-HSA-69052	2	90	0.00292357	0.0174332	PSMC6;UBA52
MAPK6/MAPK4 Signaling R-HSA-5687128	2	90	0.00292357	0.0174332	PSMC6;UBA52
Disease R-HSA-1643685	6	1736	0.00315267	0.0184717	HSP90AB1;PSMC6;CAPNS1;TFG;GNB1;UBA52
Downstream TCR Signaling R-HSA-202424	2	94	0.00318397	0.0184717	PSMC6;UBA52
Transcriptional Regulation By RUNX3 R-HSA-8878159	2	95	0.00325071	0.0184717	PSMC6;UBA52
UCH Proteinases R-HSA-5689603	2	95	0.00325071	0.0184717	PSMC6;UBA52
MyD88 Cascade Initiated On Plasma Membrane R-HSA-975871	2	96	0.00331811	0.0186354	USP14;UBA52
RUNX1 Regulates Transcription Of Genes Involved In Differentiation Of HSCs R-HSA-8939236	2	98	0.00345487	0.0189625	PSMC6;UBA52
Hedgehog Off State R-HSA-5610787	2	98	0.00345487	0.0189625	PSMC6;UBA52
CLEC7A (Dectin-1) Signaling R-HSA-5607764	2	99	0.00352423	0.0190771	PSMC6;UBA52
TNFR2 Non-Canonical NF-kB Pathway R-HSA-5668541	2	100	0.00359424	0.0190771	PSMC6;UBA52
KEAP1-NFE2L2 Pathway R-HSA-9755511	2	100	0.00359424	0.0190771	PSMC6;UBA52
TRAF6 Mediated Induction Of NFkB And MAP Kinases Upon TLR7/8 Or 9 Activation R-HSA-975138	2	101	0.0036649	0.0191598	USP14;UBA52
ABC-family Proteins Mediated Transport R-HSA-382556	2	102	0.00373621	0.0191598	PSMC6;UBA52
MyD88 Dependent Cascade Initiated On Endosome R-HSA-975155	2	102	0.00373621	0.0191598	USP14;UBA52
Toll Like Receptor 3 (TLR3) Cascade R-HSA-168164	2	103	0.00380817	0.0191598	USP14;UBA52
Toll Like Receptor 7/8 (TLR7/8) Cascade R-HSA-168181	2	103	0.00380817	0.0191598	USP14;UBA52
Antigen processing-Cross Presentation R-HSA-1236975	2	104	0.00388077	0.0193238	PSMC6;UBA52
Toll Like Receptor 9 (TLR9) Cascade R-HSA-168138	2	106	0.00402792	0.0198519	USP14;UBA52
MyD88-independent TLR4 Cascade R-HSA-166166	2	107	0.00410246	0.020015	USP14;UBA52
Signaling By B Cell Receptor (BCR) R-HSA-983705	2	109	0.00425347	0.0205443	PSMC6;UBA52
Assembly Of Pre-Replicative Complex R-HSA-68867	2	110	0.00432993	0.0207065	PSMC6;UBA52
MyD88:MAL(TIRAP) Cascade Initiated On Plasma Membrane R-HSA-166058	2	112	0.00448478	0.0212368	USP14;UBA52
TCR Signaling R-HSA-202403	2	116	0.00480211	0.0225186	PSMC6;UBA52
Synthesis Of DNA R-HSA-69239	2	119	0.00504676	0.0232151	PSMC6;UBA52
Transcriptional Regulation By RUNX2 R-HSA-8878166	2	119	0.00504676	0.0232151	PSMC6;UBA52
Uptake And Function Of Diphtheria Toxin R-HSA-5336415	1	6	0.00538847	0.0245531	HSP90AB1
DNA Replication Pre-Initiation R-HSA-69002	2	127	0.00572679	0.0258509	PSMC6;UBA52
Autophagy R-HSA-9612973	2	128	0.0058146	0.0260042	HSP90AB1;UBA52
G1/S Transition R-HSA-69206	2	129	0.00590304	0.0260737	PSMC6;UBA52
Fc Epsilon Receptor (FCERI) Signaling R-HSA-2454202	2	130	0.00599209	0.0260737	PSMC6;UBA52
Host Interactions Of HIV Factors R-HSA-162909	2	130	0.00599209	0.0260737	PSMC6;UBA52
Diseases Of Signal Transduction By Growth Factor Receptors And Second Messengers R-HSA-5663202	3	424	0.00609202	0.0262718	PSMC6;TFG;UBA52
Aryl Hydrocarbon Receptor Signaling R-HSA-8937144	1	7	0.00628388	0.0263923	HSP90AB1
FLT3 Signaling By CBL Mutants R-HSA-9706377	1	7	0.00628388	0.0263923	UBA52
Modulation By Mtb Of Host Immune System R-HSA-9637628	1	7	0.00628388	0.0263923	UBA52
Signaling By Hedgehog R-HSA-5358351	2	135	0.00644658	0.0268422	PSMC6;UBA52
PTEN Regulation R-HSA-6807070	2	139	0.00682122	0.0281594	PSMC6;UBA52
Toll Like Receptor 4 (TLR4) Cascade R-HSA-166016	2	140	0.0069164	0.0282459	USP14;UBA52
C-type Lectin Receptors (CLRs) R-HSA-5621481	2	141	0.00701219	0.0282459	PSMC6;UBA52
Sema4D Mediated Inhibition Of Cell Attachment And Migration R-HSA-416550	1	8	0.00717853	0.0282459	RRAS
InlA-mediated Entry Of Listeria Monocytogenes Into Host Cells R-HSA-8876493	1	8	0.00717853	0.0282459	UBA52
Myoclonic Epilepsy Of Lafora R-HSA-3785653	1	8	0.00717853	0.0282459	UBA52
Metabolism R-HSA-1430728	6	49	0.00719305	0.0282459	GSTM3;HSP90AB1;PSMC6;ATP5PB;GNB1;UBA52
Signaling By Interleukins R-HSA-449147	3	453	0.00731252	0.0284835	USP14;PSMC6;UBA52
Mitotic G1 Phase And G1/S Transition R-HSA-453279	2	147	0.00759964	0.029365	PSMC6;UBA52
G2/M Checkpoints R-HSA-69481	2	148	0.00769965	0.0295153	PSMC6;UBA52
PTK6 Regulates RTKs And Their Effectors AKT1 And DOK1 R-HSA-8849469	1	9	0.00807242	0.0299921	UBA52
Prevention Of Phagosomal-Lysosomal Fusion R-HSA-9636383	1	9	0.00807242	0.0299921	UBA52
Regulation Of PTEN Localization R-HSA-8948747	1	9	0.00807242	0.0299921	UBA52
Downregulation Of ERBB4 Signaling R-HSA-1253288	1	9	0.00807242	0.0299921	UBA52
DNA Replication R-HSA-69306	2	155	0.00841647	0.0310317	PSMC6;UBA52
IRAK2 Mediated Activation Of TAK1 Complex R-HSA-937042	1	10	0.00896555	0.0328058	UBA52
S Phase R-HSA-69242	2	161	0.00905399	0.0328803	PSMC6;UBA52
Toll-like Receptor Cascades R-HSA-168898	2	162	0.0091623	0.0330253	USP14;UBA52
Infectious Disease R-HSA-5663205	4	961	0.00944437	0.0335308	HSP90AB1;PSMC6;GNB1;UBA52
Regulation Of Expression Of SLITs And ROBOs R-HSA-9010553	2	167	0.00971259	0.0335308	PSMC6;UBA52
Pexophagy R-HSA-9664873	1	11	0.00985792	0.0335308	UBA52
Activation Of Phototransduction Cascade R-HSA-2485179	1	11	0.00985792	0.0335308	GNB1
Alpha-protein Kinase 1 Signaling Pathway R-HSA-9645460	1	11	0.00985792	0.0335308	UBA52
Apoptotic Cleavage Of Cell Adhesion Proteins R-HSA-351906	1	11	0.00985792	0.0335308	DSG1
Regulation Of BACH1 Activity R-HSA-9708530	1	11	0.00985792	0.0335308	UBA52
TICAM1,TRAF6-dependent Induction Of TAK1 Complex R-HSA-9014325	1	11	0.00985792	0.0335308	UBA52
Separation Of Sister Chromatids R-HSA-2467813	2	170	0.0100497	0.0339442	PSMC6;UBA52
Disorders Of Transmembrane Transporters R-HSA-5619115	2	176	0.0107396	0.0355618	PSMC6;UBA52
TICAM1-dependent Activation Of IRF3/IRF7 R-HSA-9013973	1	12	0.0107495	0.0355618	UBA52
Josephin Domain DUBs R-HSA-5689877	1	12	0.0107495	0.0355618	UBA52
Cell Cycle, Mitotic R-HSA-69278	3	523	0.0108282	0.0355783	HSP90AB1;PSMC6;UBA52
Cellular Response To Chemical Stress R-HSA-9711123	2	182	0.01145	0.0367471	PSMC6;UBA52
Downregulation Of ERBB2:ERBB3 Signaling R-HSA-1358803	1	13	0.0116404	0.0367471	UBA52
Suppression Of Phagosomal Maturation R-HSA-9637687	1	13	0.0116404	0.0367471	UBA52
Glycogen Synthesis R-HSA-3322077	1	13	0.0116404	0.0367471	UBA52
p75NTR Recruits Signaling Complexes R-HSA-209543	1	13	0.0116404	0.0367471	UBA52
NF-kB Is Activated And Signals Survival R-HSA-209560	1	13	0.0116404	0.0367471	UBA52
ESR-mediated Signaling R-HSA-8939211	2	188	0.0121807	0.038203	HSP90AB1;GNB1
SEMA3A-Plexin Repulsion Signaling By Inhibiting Integrin Adhesion R-HSA-399955	1	14	0.0125305	0.0390466	RRAS
Constitutive Signaling By NOTCH1 HD Domain Mutants R-HSA-2691232	1	15	0.0134198	0.0392668	UBA52
Regulation Of Innate Immune Responses To Cytosolic DNA R-HSA-3134975	1	15	0.0134198	0.0392668	UBA52
Glycogen Storage Diseases R-HSA-3229121	1	15	0.0134198	0.0392668	UBA52
IRAK2 Mediated Activation Of TAK1 Complex Upon TLR7/8 Or 9 Stimulation R-HSA-975163	1	15	0.0134198	0.0392668	UBA52
InlB-mediated Entry Of Listeria Monocytogenes Into Host Cell R-HSA-8875360	1	15	0.0134198	0.0392668	UBA52
Membrane Binding And Targetting Of GAG Proteins R-HSA-174490	1	15	0.0134198	0.0392668	UBA52
Negative Regulation Of FLT3 R-HSA-9706369	1	15	0.0134198	0.0392668	UBA52
TCF Dependent Signaling In Response To WNT R-HSA-201681	2	198	0.0134431	0.0392668	PSMC6;UBA52
Signaling By NOTCH R-HSA-157118	2	203	0.014095	0.0392668	PSMC6;UBA52
Transcriptional Regulation By RUNX1 R-HSA-8878171	2	204	0.014227	0.0392668	PSMC6;UBA52
Sema3A PAK Dependent Axon Repulsion R-HSA-399954	1	16	0.0143084	0.0392668	HSP90AB1
Spry Regulation Of FGF Signaling R-HSA-1295596	1	16	0.0143084	0.0392668	UBA52
Formation Of ATP By Chemiosmotic Coupling R-HSA-163210	1	16	0.0143084	0.0392668	ATP5PB
TGF-beta Receptor Signaling In EMT (Epithelial To Mesenchymal Transition) R-HSA-2173791	1	16	0.0143084	0.0392668	UBA52
TRAF6-mediated Induction Of TAK1 Complex Within TLR4 Complex R-HSA-937072	1	16	0.0143084	0.0392668	UBA52
NLRP3 Inflammasome R-HSA-844456	1	16	0.0143084	0.0392668	HSP90AB1
Translesion Synthesis By REV1 R-HSA-110312	1	16	0.0143084	0.0392668	UBA52
VLDLR Internalisation And Degradation R-HSA-8866427	1	16	0.0143084	0.0392668	UBA52
p75NTR Signals Via NF-kB R-HSA-193639	1	16	0.0143084	0.0392668	UBA52
MAP3K8 (TPL2)-dependent MAPK1/3 Activation R-HSA-5684264	1	16	0.0143084	0.0392668	UBA52
NRIF Signals Cell Death From Nucleus R-HSA-205043	1	16	0.0143084	0.0392668	UBA52
Keratinization R-HSA-6805567	2	208	0.0147604	0.0402785	CAPNS1;DSG1
Signaling By ROBO Receptors R-HSA-376176	2	209	0.0148951	0.0404177	PSMC6;UBA52
Activation Of IRF3/IRF7 Mediated By TBK1/IKK Epsilon R-HSA-936964	1	17	0.0151962	0.0405513	UBA52
Translesion Synthesis By POLI R-HSA-5656121	1	17	0.0151962	0.0405513	UBA52
Translesion Synthesis By POLK R-HSA-5655862	1	17	0.0151962	0.0405513	UBA52
Assembly Of HIV Virion R-HSA-175474	1	18	0.0160833	0.0421168	UBA52
Constitutive Signaling By Ligand-Responsive EGFR Cancer Variants R-HSA-1236382	1	18	0.0160833	0.0421168	UBA52
G Beta:Gamma Signaling Thru BTK R-HSA-8964315	1	18	0.0160833	0.0421168	GNB1
Biological Oxidations R-HSA-211859	2	218	0.0161317	0.0421168	GSTM3;HSP90AB1
Prostacyclin Signaling Thru Prostacyclin Receptor R-HSA-392851	1	19	0.0169696	0.0431386	GNB1
Regulation Of TP53 Activity Thru Methylation R-HSA-6804760	1	19	0.0169696	0.0431386	UBA52
TICAM1, RIP1-mediated IKK Complex Recruitment R-HSA-168927	1	19	0.0169696	0.0431386	UBA52
Translesion Synthesis By POLH R-HSA-110320	1	19	0.0169696	0.0431386	UBA52
Listeria Monocytogenes Entry Into Host Cells R-HSA-8876384	1	19	0.0169696	0.0431386	UBA52
HIV Infection R-HSA-162906	2	229	0.0177012	0.0444539	PSMC6;UBA52
Regulation Of FZD By Ubiquitination R-HSA-4641263	1	20	0.0178552	0.0444539	UBA52
G Beta:Gamma Signaling Thru CDC42 R-HSA-8964616	1	20	0.0178552	0.0444539	GNB1
G Beta:Gamma Signaling Thru PLC Beta R-HSA-418217	1	20	0.0178552	0.0444539	GNB1
Mitotic Anaphase R-HSA-68882	2	232	0.0181402	0.0445883	PSMC6;UBA52
Mitotic Metaphase And Anaphase R-HSA-2555396	2	233	0.0182876	0.0445883	PSMC6;UBA52
Presynaptic Function Of Kainate Receptors R-HSA-500657	1	21	0.01874	0.0445883	GNB1
Deregulated CDK5 Triggers Neurodegenerative Pathways In Alzheimers Disease Models R-HSA-8862803	1	21	0.01874	0.0445883	CAPNS1
ER Quality Control Compartment (ERQC) R-HSA-901032	1	21	0.01874	0.0445883	UBA52
Synthesis, Secretion, And Inactivation Of Glucagon-like Peptide-1 (GLP-1) R-HSA-381771	1	21	0.01874	0.0445883	GNB1
Inflammasomes R-HSA-622312	1	21	0.01874	0.0445883	HSP90AB1
NOTCH2 Activation And Transmission Of Signal To Nucleus R-HSA-2979096	1	21	0.01874	0.0445883	UBA52
Negative Regulation Of MET Activity R-HSA-6807004	1	21	0.01874	0.0445883	UBA52
Neddylation R-HSA-8951664	2	237	0.0188822	0.0447064	PSMC6;UBA52
ADP Signaling Thru P2Y Purinoceptor 12 R-HSA-392170	1	22	0.0196241	0.0457254	GNB1
PINK1-PRKN Mediated Mitophagy R-HSA-5205685	1	22	0.0196241	0.0457254	UBA52
Response Of Mtb To Phagocytosis R-HSA-9637690	1	22	0.0196241	0.0457254	UBA52
Cell Cycle R-HSA-1640170	3	654	0.0196913	0.0457254	HSP90AB1;PSMC6;UBA52
Leishmania Infection R-HSA-9658195	2	247	0.0204044	0.0469434	HSP90AB1;GNB1
RHOBTB2 GTPase Cycle R-HSA-9013418	1	23	0.0205074	0.0469434	HSP90AB1
IKK Complex Recruitment Mediated By RIP1 R-HSA-937041	1	23	0.0205074	0.0469434	UBA52
APC/C:Cdc20 Mediated Degradation Of Cyclin B R-HSA-174048	1	24	0.0213899	0.0469606	UBA52
Aggrephagy R-HSA-9646399	1	24	0.0213899	0.0469606	UBA52
Defective Intrinsic Pathway For Apoptosis R-HSA-9734009	1	24	0.0213899	0.0469606	CAPNS1
Sema4D In Semaphorin Signaling R-HSA-400685	1	24	0.0213899	0.0469606	RRAS
Signaling By EGFR In Cancer R-HSA-1643713	1	24	0.0213899	0.0469606	UBA52
G-protein Activation R-HSA-202040	1	24	0.0213899	0.0469606	GNB1
Thromboxane Signaling Thru TP Receptor R-HSA-428930	1	24	0.0213899	0.0469606	GNB1
Glycogen Metabolism R-HSA-8982491	1	24	0.0213899	0.0469606	UBA52
Incretin Synthesis, Secretion, And Inactivation R-HSA-400508	1	24	0.0213899	0.0469606	GNB1
ADP Signaling Thru P2Y Purinoceptor 1 R-HSA-418592	1	25	0.0222717	0.0475984	GNB1
Cell Recruitment (Pro-Inflammatory Response) R-HSA-9664424	1	25	0.0222717	0.0475984	HSP90AB1
G Beta:Gamma Signaling Thru PI3Kgamma R-HSA-392451	1	25	0.0222717	0.0475984	GNB1
Gap-filling DNA Repair Synthesis And Ligation In GG-NER R-HSA-5696397	1	25	0.0222717	0.0475984	UBA52
Inactivation Of CSF3 (G-CSF) Signaling R-HSA-9705462	1	25	0.0222717	0.0475984	UBA52
NOTCH3 Activation And Transmission Of Signal To Nucleus R-HSA-9013507	1	25	0.0222717	0.0475984	UBA52
Signaling By Nuclear Receptors R-HSA-9006931	2	260	0.0224583	0.0477857	HSP90AB1;GNB1
Metabolism Of Proteins R-HSA-392499	5	1890	0.0225617	0.0477952	USP14;PSMC6;TFG;GNB1;UBA52
APC-Cdc20 Mediated Degradation Of Nek2A R-HSA-179409	1	26	0.0231528	0.0479948	UBA52
Attenuation Phase R-HSA-3371568	1	26	0.0231528	0.0479948	HSP90AB1
Calnexin/calreticulin Cycle R-HSA-901042	1	26	0.0231528	0.0479948	UBA52
Downregulation Of TGF-beta Receptor Signaling R-HSA-2173788	1	26	0.0231528	0.0479948	UBA52
Infection With Mycobacterium Tuberculosis R-HSA-9635486	1	26	0.0231528	0.0479948	UBA52
Cytokine Signaling In Immune System R-HSA-1280215	3	702	0.0237118	0.0488417	USP14;PSMC6;UBA52
PIP3 Activates AKT Signaling R-HSA-1257604	2	268	0.0237636	0.0488417	PSMC6;UBA52
FLT3 Signaling In Disease R-HSA-9682385	1	27	0.0240331	0.0490296	UBA52
Transport Of Small Molecules R-HSA-382551	3	706	0.0240658	0.0490296	PSMC6;GNB1;UBA52
RAF/MAP Kinase Cascade R-HSA-5673001	2	271	0.024261	0.0490296	PSMC6;UBA52
Cell Cycle Checkpoints R-HSA-69620	2	271	0.024261	0.0490296	PSMC6;UBA52
Adrenaline,noradrenaline Inhibits Insulin Secretion R-HSA-400042	1	28	0.0249126	0.0492382	GNB1
Mitophagy R-HSA-5205647	1	28	0.0249126	0.0492382	UBA52
Immune System R-HSA-168256	5	43	0.0251428	0.0492382	USP14;HSP90AB1;PSMC6;DSG1;UBA52
MAPK1/MAPK3 Signaling R-HSA-5684996	2	277	0.0252689	0.0492382	PSMC6;UBA52
Cellular Responses To Stress R-HSA-2262752	3	722	0.0255112	0.0492382	HSP90AB1;PSMC6;UBA52
Activation Of G Protein Gated Potassium Channels R-HSA-1296041	1	29	0.0257914	0.0492382	GNB1
Activation Of Kainate Receptors Upon Glutamate Binding R-HSA-451326	1	29	0.0257914	0.0492382	GNB1
Budding And Maturation Of HIV Virion R-HSA-162588	1	29	0.0257914	0.0492382	UBA52
Cristae Formation R-HSA-8949613	1	29	0.0257914	0.0492382	ATP5PB
Regulation Of Necroptotic Cell Death R-HSA-5675482	1	29	0.0257914	0.0492382	UBA52
Downregulation Of ERBB2 Signaling R-HSA-8863795	1	29	0.0257914	0.0492382	UBA52
HSF1 Activation R-HSA-3371511	1	29	0.0257914	0.0492382	HSP90AB1
Uptake And Actions Of Bacterial Toxins R-HSA-5339562	1	29	0.0257914	0.0492382	HSP90AB1
Negative Regulation Of FGFR3 Signaling R-HSA-5654732	1	29	0.0257914	0.0492382	UBA52
Asparagine N-linked Glycosylation R-HSA-446203	2	282	0.0261219	0.0495437	TFG;UBA52
SARS-CoV-2 Infection R-HSA-9694516	2	283	0.0262939	0.0495437	HSP90AB1;UBA52
Recognition Of DNA Damage By PCNA-containing Replication Complex R-HSA-110314	1	30	0.0266695	0.0495437	UBA52
Signaling By CSF3 (G-CSF) R-HSA-9674555	1	30	0.0266695	0.0495437	UBA52
Endosomal Sorting Complex Required For Transport (ESCRT) R-HSA-917729	1	30	0.0266695	0.0495437	UBA52
Synthesis Of Active Ubiquitin: Roles Of E1 And E2 Enzymes R-HSA-8866652	1	30	0.0266695	0.0495437	UBA52
Translation Of Structural Proteins R-HSA-9683701	1	30	0.0266695	0.0495437	UBA52
Cellular Responses To Stimuli R-HSA-8953897	3	736	0.0268144	0.049622	HSP90AB1;PSMC6;UBA52
Activated NOTCH1 Transmits Signal To Nucleus R-HSA-2122948	1	31	0.0275468	0.0496459	UBA52
RIPK1-mediated Regulated Necrosis R-HSA-5213460	1	31	0.0275468	0.0496459	UBA52
Downregulation Of SMAD2/3:SMAD4 Transcriptional Activity R-HSA-2173795	1	31	0.0275468	0.0496459	UBA52
EGFR Downregulation R-HSA-182971	1	31	0.0275468	0.0496459	UBA52
Late Endosomal Microautophagy R-HSA-9615710	1	31	0.0275468	0.0496459	UBA52
Metalloprotease DUBs R-HSA-5689901	1	31	0.0275468	0.0496459	UBA52
Negative Regulation Of FGFR4 Signaling R-HSA-5654733	1	31	0.0275468	0.0496459	UBA52

## Sheet: Supplementary Table S9
Supplementary Table S9: EV Proteins showing significant correlations with ME/CFS specific symptoms(|R| > 0.8, q-value < 0.1), related to Figures 6A-C
A protein negatively correlating is shown in red
1- Post-Exertional Malaise
Protein	Time ratio	Low Confidence Interval	High Confidence Interval	Spearman's R	p-value	q-value
DJB11	24h/15min	0.470821	0.977453	0.853918	0.001	0.0845
SERPINF1	24h/15min	0.49029	0.977822	0.853918	0.001	0.0845
UGGT1	24h/15min	0.508685	0.979931	0.853918	0	0
CA2	15min/0h	0.513889	0.990461	0.872617	0	0
PYGL	24h/15min	0.563011	0.963744	0.885083	0	0
TXNDC5	24h/15min	0.579141	0.961524	0.885083	0.0005	0.0704167
HSPA5	24h/15min	0.643041	0.98119	0.891316	0.001	0.0845
PDIA4	24h/15min	0.607762	0.981307	0.891316	0	0
MAPK14	24h/15min	0.575163	0.977204	0.903782	0.001	0.0845
ERP29	24h/15min	0.619175	0.990521	0.910015	0.0005	0.0704167
PPIB	24h/15min	0.632962	0.978156	0.910015	0	0
SERPINF1	15min/0h	0.755779	0.990639	0.947413	0	0
2- Δ Myalgia
Protein	Time ratio	Low Confidence Interval	High Confidence Interval	Spearman's R	p-value	q-value
NME1	24h/15min	-0.987341	-0.542326	-0.887425	0	0
3- Myalgia 0h pre-exercise
Protein	Time ratio	Low Confidence Interval	High Confidence Interval	Spearman's R	p-value	q-value
FCN2	15min/0h	0.439633	0.971648	0.849662	0	0
4- Arthralgia 24h post-exercise
Protein	Time ratio	Low Confidence Interval	High Confidence Interval	Spearman's R	p-value	q-value
KTN1	24h/15min	0.615385	1	0.914651	0	0

## Sheet: Supplementary Table S10
Supplementary Table S10: List of the 68 EV Proteins showing significant correlations with unrefreshing sleep in ME/CFS patients (|R| > 0.8, q-value < 0.1), related to Figure 7
Protein	Time ratio	Low Confidence Interval	High Confidence Interval	Spearman's R	p-value	q-value
CA2	24h/15min	0.343873	0.98119	0.802607	0.0045	0.0465273
CCL5	24h/15min	0.417365	0.947895	0.802607	0.004	0.0465273
CCT7	24h/15min	0.380686	0.941789	0.802607	0.0015	0.0387727
EPS15L1	24h/15min	0.335157	0.990639	0.802607	0.011	0.0541587
GMPR	24h/15min	0.291809	0.979931	0.802607	0.008	0.0498102
GRIPAP1	24h/15min	0.283795	0.983719	0.802607	0.013	0.0546256
OSTF1	24h/15min	0.302377	0.980581	0.802607	0.012	0.0541587
PDCD6IP	24h/15min	0.40996	0.942482	0.802607	0.004	0.0465273
XPO1	24h/15min	0.416025	0.949686	0.802607	0.005	0.0465273
HSPB1	24h/15min	0.392514	0.966768	0.808781	0.005	0.0465273
STRAP	24h/15min	0.424127	0.965522	0.808781	0	0
DLST	24h/15min	0.37723	0.978061	0.814955	0.0055	0.0465273
SNCA	24h/15min	0.402591	0.977008	0.814955	0.002	0.0387727
TBCA	24h/15min	0.366648	0.966768	0.814955	0.0035	0.0465273
TSN	24h/15min	0.402733	0.965234	0.814955	0.006	0.0465273
UNC13D	24h/15min	0.375827	0.980581	0.814955	0.011	0.0541587
ARPC4	24h/15min	0.422158	0.965123	0.821128	0.002	0.0387727
EHD1	24h/15min	0.438357	0.961538	0.821128	0	0
G6PD	24h/15min	0.407401	0.971286	0.821128	0.004	0.0465273
GLOD4	24h/15min	0.40794	0.974862	0.821128	0.002	0.0387727
ITGB1	24h/15min	0.42997	0.968826	0.821128	0.0025	0.0435204
LDHA	24h/15min	0.407401	0.970143	0.821128	0.0035	0.0465273
PARVB	24h/15min	0.428716	0.977453	0.821128	0.0055	0.0465273
PIP4K2A	24h/15min	0.368453	0.989949	0.821128	0.002	0.0387727
PRUNE1	24h/15min	0.423216	0.960784	0.821128	0.002	0.0387727
RAC1	24h/15min	0.407076	0.973505	0.821128	0.002	0.0387727
SH3BGRL2	24h/15min	0.42343	0.974026	0.821128	0.0055	0.0465273
SLC9A3R1	24h/15min	0.40996	0.977204	0.821128	0.004	0.0465273
TPI1	24h/15min	0.42838	0.968246	0.821128	0.002	0.0387727
XPNPEP1	24h/15min	0.49192	0.962025	0.821128	0	0
ARHGAP18	24h/15min	0.462672	0.952424	0.827302	0.002	0.0387727
NSFL1C	24h/15min	0.461538	0.996546	0.827302	0.005	0.0465273
PAICS	24h/15min	0.434672	0.990521	0.827302	0.002	0.0387727
PDCD10	24h/15min	0.422158	0.980196	0.827302	0.002	0.0387727
RGS18	24h/15min	0.453858	0.953557	0.827302	0	0
ARPC5	24h/15min	0.422955	0.961611	0.833476	0.003	0.0448947
ACLY	24h/15min	0.524494	0.961524	0.83965	0.001	0.0387727
ACTR1A	24h/15min	0.470658	0.961538	0.83965	0.0005	0.0304643
ARHGDIA	24h/15min	0.484124	0.960784	0.83965	0.002	0.0387727
CAPN1	24h/15min	0.424873	0.971286	0.83965	0.0055	0.0465273
FERMT3	24h/15min	0.500902	0.955305	0.83965	0.0015	0.0387727
HPRT1	24h/15min	0.498273	0.958995	0.83965	0.004	0.0465273
IDH1	24h/15min	0.505696	0.95302	0.83965	0	0
PSMC6	24h/15min	0.368577	1	0.83965	0.003	0.0448947
PSTPIP2	24h/15min	0.463756	0.961611	0.83965	0	0
RGCC	24h/15min	0.365452	0.990148	0.83965	0.007	0.0493471
SEC22B	24h/15min	0.485653	0.960784	0.83965	0.0015	0.0387727
DAB2	24h/15min	0.452911	0.986928	0.845824	0.002	0.0387727
DMTN	24h/15min	0.423274	0.996909	0.845824	0.001	0.0387727
DNM2	24h/15min	0.482562	0.986013	0.845824	0.002	0.0387727
ERBIN	24h/15min	0.411748	0.990461	0.845824	0.0015	0.0387727
GPI	24h/15min	0.424264	0.980706	0.845824	0.003	0.0448947
PECAM1	24h/15min	0.386904	0.987341	0.845824	0.0035	0.0465273
TAOK3	24h/15min	0.421606	0.980581	0.845824	0.0035	0.0465273
CAVIN2	24h/15min	0.493007	0.977822	0.864346	0.0005	0.0304643
CCT4	24h/15min	0.524128	0.977641	0.864346	0.002	0.0387727
MAPRE1	24h/15min	0.562544	0.96556	0.864346	0.0005	0.0304643
PRDX6	24h/15min	0.542218	0.970339	0.864346	0.0015	0.0387727
TALDO1	24h/15min	0.538968	0.974522	0.864346	0	0
ENO2	24h/15min	0.508251	0.996683	0.87052	0.001	0.0387727
MCTS1	24h/15min	0.515965	0.989455	0.876694	0.002	0.0387727
PEBP1	24h/15min	0.470222	0.990521	0.876694	0.003	0.0448947
PRDX1	24h/15min	0.560772	0.987179	0.889041	0	0
STIP1	24h/15min	0.567962	0.990148	0.889041	0	0
STK38	24h/15min	0.572078	0.987421	0.889041	0	0
SYTL4	24h/15min	0.567962	0.987341	0.889041	0.0015	0.0387727
PFDN6	24h/15min	0.632746	0.980196	0.907563	0.001	0.0387727
TJP2	24h/15min	0.677296	0.996522	0.913737	0.001	0.0387727

[truncated: 2 more sheets: Supplementary Table S11, Supplementary Table S12]
